# Supplementary material for: Evidence of diversification and geographic separation in a lineage of Campylobacter jejuni co-circulating in cattle and humans
Source: Microb Genom. 2025 Oct 31;11(10):001553. doi: 10.1099/mgen.0.001553 (PMC12603118; doi:10.1099/mgen.0.001553)
Supplement: Uncited Supplementary Material 1. [file mgen-11-01553-s001.xlsx]

## Sheet: Table S1
Table S1: Epidemiological data and genomic traits of Campylobacter jejuni recovered from cattle in Michigan in 2012.
													MLST loci
Strain ID	Alias ID	Biosample Accession*	Farm ID	Cattle Type	Cattle Breed	bps	bps (Mbp)	GC content (%)	Number of contigs	N50 (Kbp)	Genome Fraction (%)	CDS	aspA	glnA	gltA	glyA	pgm	tkt	uncA	ST	CC	Resistance Phenotype
TW17703	US0782	SAMN37650103	D	Dairy	Holstein	1730046	1.7	30.32	65	51	92.1	1807	1	4	2	2	6	3	17	61	61	-
TW17700	US0809	SAMN37650075	D	Dairy	Holstein	1623997	1.6	30.58	63	50	89.5	1663	1	2	3	4	5	9	3	42	42	-
TW17706	US0857	SAMN37650120	D	Dairy	Holstein	1629448	1.6	30.5	102	45.4	86.5	1649	4	7	40	4	42	51	1	267	283
TW17701	US0886	SAMN37650126	A	Dairy	Crossbreed	1708807	1.7	30.48	108	33	97.1	1743	2	1	2	3	2	1	456	7679	21	Cip, Tet, Nal
TW17711	US0893	SAMN37650076	A	Dairy	Crossbreed	1716334	1.7	30.42	196	29.2	89.1	1749	1	2	3	4	5	9	3	42	42	Tet
TW17699	US0897	SAMN37650121	A	Dairy	Crossbreed	1819133	1.8	30.44	173	22.8	90.7	1958	1	17	2	2	11	12	6	5538	354	-
TW17712	US0900	SAMN37650129	A	Dairy	Crossbreed	1914118	1.9	30.16	182	37.4	90.3	2025	10	1	59	19	10	5	7	933	403
TW17713	US0903	SAMN37650065	A	Dairy	Crossbreed	1734567	1.7	30.62	166	25.6	93.6	1799	2	1	1	3	140	3	5	806	21	-
TW17716	US0913	SAMN37650132	A	Dairy	Crossbreed	1622720	1.6	30.58	112	38.9	92.6	1642	19	1	2	20	2	3	6	7689		-
TW17722	US0940	SAMN37650077	A	Dairy	Crossbreed	1689335	1.7	30.41	42	92.2	90	1725	1	2	3	3	5	9	3	459	42	Tet
TW17724	US0949	SAMN37650127	A	Dairy	Crossbreed	1704516	1.7	30.46	71	55.4	97.2	1749	2	1	2	3	2	1	456	7679	21	Cip, Tet, Nal
TW17726	US0957	SAMN37650104	A	Dairy	Crossbreed	1687094	1.7	30.35	40	84.4	92.1	1751	1	1	2	2	225	3	17	1244	61	Cip, Tet, Nal
TW17733	US0968	SAMN37650123	A	Dairy	Crossbreed	1848685	1.8	30.32	140	39.4	92	1981	1	17	2	2	11	12	6	5538	354	-
TW17735	US0970	SAMN37650124	A	Dairy	Crossbreed	1858358	1.8	30.23	101	65.6	92.6	2004	1	17	2	2	11	12	6	5538	354	-
TW17736	US0972	SAMN37650130	A	Dairy	Crossbreed	1812495	1.8	30.42	86	42.5	90	1986	19	24	23	20	26	16	15	58		-
TW17737	US0975	SAMN37650064	A	Dairy	Crossbreed	1645369	1.6	30.6	142	25.7	94.3	1683	2	1	1	3	2	1	6	8	21	-
TW17738	US0977	SAMN37650105	A	Dairy	Crossbreed	1613666	1.6	30.41	28	114.8	92.4	1657	1	1	2	2	225	3	17	1244	61
TW17740	US0980	SAMN37650131	B	Beef	Holstein	1632772	1.6	30.46	62	46.3	93.3	1646	1	1	2	83	2	3	6	922		-
TW17743	US0984	SAMN37650078	B	Beef	Holstein	1715338	1.7	30.42	89	45.4	89.4	1759	1	2	3	3	5	9	3	459	42	Tet
TW17746	US0987	SAMN37650106	B	Beef	Holstein	1668212	1.7	30.52	136	26.2	90.9	1723	1	1	2	2	225	3	17	1244	61	Cip, Tet, Nal
TW17747	US0988	SAMN37650107	B	Beef	Holstein	1672558	1.7	30.44	140	25.3	91.2	1724	1	1	2	2	225	3	17	1244	61	Azi, Cip, Ery, Tet, Nal, Tel, Clin
TW17750	US0991	SAMN37650108	B	Beef	Holstein	1671332	1.7	30.52	163	25.7	91	1717	1	1	2	2	225	3	17	1244	61	Cip, Tet, Nal
TW17753	US0994	SAMN37650109	B	Beef	Holstein	1679288	1.7	30.49	136	29.1	91.3	1739	1	1	2	2	225	3	17	1244	61	Cip, Tet, Nal
TW17769	US1016	SAMN37650079	B	Beef	Holstein	1723683	1.7	30.34	47	113.6	89.6	1762	1	2	3	3	5	9	3	459	42	Tet
TW17775	US1028	SAMN37650080	B	Beef	Holstein	1718214	1.7	30.35	46	80.7	89.7	1761	1	2	3	3	5	9	3	459	42	Tet
TW17776	US1034	SAMN37650081	B	Beef	Holstein	1716048	1.7	30.36	50	85.6	89.6	1756	1	2	3	3	5	9	3	459	42	Tet
TW17777	US1036	SAMN37650082	B	Beef	Holstein	1716236	1.7	30.36	65	56.4	89.5	1753	1	2	3	3	5	9	3	459	42	Tet
TW17779	US1039	SAMN37650115	B	Beef	Holstein	1640689	1.6	30.51	106	30.8	90.2	1698	9	2	4	62	4	5	17	929	257	Cip, Tet, Nal
TW17780	US1040	SAMN37650083	B	Beef	Holstein	1854199	1.8	30.58	376	32.4	91.6	1837	1	2	3	3	5	9	3	459	42	Tet
TW17783	US1044	SAMN37650084	B	Beef	Holstein	1690681	1.7	30.6	244	13.5	88.2	1681	1	2	3	3	5	9	3	459	42	Tet
TW17784	US1048	SAMN37650112	B	Beef	Holstein	1670419	1.7	30.44	178	21.8	91.2	1690	1	1	2	2	225	3	17	1244	61	Cip, Tet, Nal
TW17786	US1050	SAMN37650116	B	Beef	Holstein	1630875	1.6	30.6	164	23	89.2	1683	9	2	4	62	4	5	17	929	257	Cip, Tet, Nal
TW17788	US1055	SAMN37650085	B	Beef	Holstein	1642981	1.6	30.58	100	40.1	89.8	1644	1	2	3	3	5	9	3	459	42	Tet
TW17790	US1058	SAMN37650086	B	Beef	Holstein	1644101	1.6	30.56	93	59.2	89.6	1653	1	2	3	3	5	9	3	459	42	Tet
TW17791	US1059	SAMN37650117	B	Beef	Holstein	1644306	1.6	30.51	119	34.7	90.1	1700	9	2	4	62	4	5	17	929	257	Cip, Tet, Nal
TW17793	US1061	SAMN37650088	C	Beef	Crossbreed	1646876	1.6	30.55	65	53.9	89.3	1661	1	2	3	3	5	9	3	459	42	Tet
TW17796	US1065	SAMN37650067	C	Beef	Crossbreed	1671620	1.7	30.51	60	70.5	97.6	1715	2	1	2	3	2	1	5	982	21	Tet
TW17798	US1067	SAMN37650068	C	Beef	Crossbreed	1663386	1.7	30.58	92	55.2	96.8	1710	2	1	2	3	2	1	5	982	21	Tet
TW17800	US1069	SAMN37650069	C	Beef	Crossbreed	1671768	1.7	30.49	30	211.2	97.7	1724	2	1	2	3	2	1	5	982	21	Tet
TW17801	US1070	SAMN37650089	C	Beef	Crossbreed	1640020	1.6	30.65	142	24.8	88.8	1626	1	2	3	3	5	9	3	459	42	Tet
TW17802	US1071	SAMN37650111	C	Beef	Crossbreed	1610707	1.6	30.45	37	80.5	92.3	1653	1	4	2	3	6	3	17	3351	61	-
TW17807	US1076	SAMN37650090	C	Beef	Crossbreed	1633539	1.6	30.6	102	46.8	88.5	1640	1	2	3	3	5	9	3	459	42	Tet
TW17809	US1078	SAMN37650091	C	Beef	Crossbreed	1650195	1.6	30.52	63	56.2	89.5	1663	1	2	3	3	5	9	3	459	42	Tet
TW17812	US1081	SAMN37650092	C	Beef	Crossbreed	1651100	1.6	30.51	46	105.5	89.7	1664	1	2	3	3	5	9	3	459	42	Tet
TW17817	US1086	SAMN37650118	C	Beef	Crossbreed	1650828	1.6	30.4	42	214.2	90.6	1711	9	2	4	62	4	5	17	929	257	Tet
TW17818	US1087	SAMN37650093	C	Beef	Crossbreed	1640628	1.6	30.59	97	37.2	88.8	1648	1	2	3	3	5	9	3	459	42	Tet
TW17819	US1088	SAMN37650070	C	Beef	Crossbreed	1673246	1.7	30.62	178	24.5	96.9	1723	2	1	2	3	2	1	5	982	21	Tet
TW17825	US1096	SAMN37650094	C	Beef	Crossbreed	1655097	1.7	30.47	37	144	89.5	1675	1	2	3	3	5	9	3	459	42	Tet
TW17830	US1105	SAMN37650071	C	Beef	Crossbreed	1668195	1.7	30.51	32	184.5	97.5	1719	2	1	2	3	2	1	5	982	21	Tet
TW17833	US1112	SAMN37650095	C	Beef	Crossbreed	1652554	1.7	30.56	85	31.3	89.3	1695	1	2	3	3	5	9	3	459	42	Tet
TW17834	US1113	SAMN37650096	C	Beef	Crossbreed	1651084	1.7	30.51	45	94.9	89.7	1675	1	2	3	3	5	9	3	459	42	Tet
TW17835	US1114	SAMN37650097	C	Beef	Crossbreed	1651395	1.7	30.51	53	76.3	89.6	1669	1	2	3	3	5	9	3	459	42	Tet
TW17840	US1119	SAMN37650098	C	Beef	Crossbreed	1651938	1.7	30.51	43	88.6	89.6	1672	1	2	3	3	5	9	3	459	42	Tet
TW17841	US1120	SAMN37650099	C	Beef	Crossbreed	1630160	1.6	30.56	48	88.8	89.4	1682	1	2	3	3	5	9	3	459	42	Tet
TW17842	US1121	SAMN37650073	C	Beef	Crossbreed	1675613	1.7	30.5	53	154.2	97.8	1720	2	1	2	3	2	1	5	982	21	Tet
TW17846	US1125	SAMN37650119	C	Beef	Crossbreed	1652535	1.7	30.41	44	90	90.5	1725	9	2	4	62	4	5	17	929	257	Tet
TW17849	US1129	SAMN37650100	C	Beef	Crossbreed	1652912	1.7	30.47	28	114.6	89.7	1673	1	2	3	3	5	9	3	459	42	Tet
TW17850	US1131	SAMN37650125	C	Beef	Crossbreed	1661346	1.7	30.43	21	186.4	97.8	1709	2	1	1	3	2	1	5	21	21	-
TW17851	US1132	SAMN37650074	C	Beef	Crossbreed	1675445	1.7	30.5	41	333.8	97.9	1721	2	1	2	3	2	1	5	982	21	Tet
TW17852	US1133	SAMN37650101	C	Beef	Crossbreed	1651770	1.7	30.49	42	76.9	89.7	1668	1	2	3	3	5	9	3	459	42	Tet
TW17853	US1134	SAMN37650102	C	Beef	Crossbreed	1652333	1.7	30.48	38	97	89.8	1668	1	2	3	3	5	9	3	459	42
* Sequences are available within NCBI BioProject Acession PRJNA1023301 at: https://www.ncbi.nlm.nih.gov/bioproject/PRJNA1023301

## Sheet: Table S2
Table S2. Unique genes identified in a pangenome analysis of 61 cattle-derived Campylobacter jejuni strains from four Michigan herds.
Gene	Annotation	Strain source	Strain(s)	Sequence types (STs)	Clonal complexes (CCs)	Number of genomes
cas2_1	CRISPR-associated endoribonuclease Cas2	Cattle	TW17736	58		1
cas9_1	CRISPR-associated endonuclease Cas9	Cattle	TW17736	58		1
cas9_3	CRISPR-associated endonuclease Cas9	Cattle	TW17736	58		1
group_1288	hypothetical protein	Cattle	TW17736	58		1
group_1344	hypothetical protein	Cattle	TW17736	58		1
group_1351	hypothetical protein	Cattle	TW17736	58		1
group_1358	hypothetical protein	Cattle	TW17736	58		1
group_1370	hypothetical protein	Cattle	TW17780	459	42	1
group_1392	hypothetical protein	Cattle	TW17736	58		1
group_1411	hypothetical protein	Cattle	TW17726, TW17746, TW17747, TW17750, TW17753, TW17784	1244	61	6
group_1426	hypothetical protein	Cattle	TW17699, TW17733, TW17735	5538	354	3
group_1458	hypothetical protein	Cattle	TW17699, TW17733, TW17735	5538	354	3
group_1473	hypothetical protein	Cattle	TW17736	58		1
group_1541	hypothetical protein	Cattle	TW17736	58		1
group_1719	hypothetical protein	Cattle	TW17736	58		1
group_1928	hypothetical protein	Cattle	TW17699, TW17703, TW17735	5538, 61	354, 61	3
group_1932	hypothetical protein	Cattle	TW17736	58		1
group_1933	hypothetical protein	Cattle	TW17736	58		1
group_1934	CRISPR-associated endonuclease Cas9	Cattle	TW17736	58		1
group_1935	Selenide water dikinase	Cattle	TW17736	58		1
group_1936	hypothetical protein	Cattle	TW17736	58		1
group_1937	hypothetical protein	Cattle	TW17736	58		1
group_1938	hypothetical protein	Cattle	TW17736	58		1
group_1939	hypothetical protein	Cattle	TW17736	58		1
group_1940	Sulfur carrier protein FdhD	Cattle	TW17736	58		1
group_1941	CRISPR-associated endonuclease Cas1	Cattle	TW17736	58		1
group_1943	hypothetical protein	Cattle	TW17736	58		1
group_1944	hypothetical protein	Cattle	TW17736	58		1
group_1945	hypothetical protein	Cattle	TW17736	58		1
group_1946	hypothetical protein	Cattle	TW17736	58		1
group_1947	hypothetical protein	Cattle	TW17747	1244	61	1
group_1948	hypothetical protein	Cattle	TW17852	459	42	1
group_2091	hypothetical protein	Cattle	TW17736, TW17783	58, 459	42	2
group_2092	hypothetical protein	Cattle	TW17736, TW17783	58, 459	42	2
group_2093	Formate dehydrogenase iron-sulfur subunit	Cattle	TW17736, TW17783	58, 459	42	2
group_2094	Periplasmic nitrate reductase	Cattle	TW17736, TW17783	58, 459	42	2
group_2095	Formate dehydrogenase 2 subunit alpha (cytochrome c-553)	Cattle	TW17736, TW17783	58, 459	42	2
group_2096	hypothetical protein	Cattle	TW17736, TW17783	58, 459	42	2
group_2097	Carboxynorspermidine/carboxyspermidine decarboxylase	Cattle	TW17700, TW17736, TW17783, TW17818	42, 58, 459	42	4
group_2098	Multicopper oxidase mco	Cattle	TW17700, TW17736, TW17783, TW17818	42, 58, 459	42	4
group_2099	hypothetical protein	Cattle	TW17700, TW17736, TW17783, TW17818	42, 58, 459	42	4
group_2100	Molybdopterin synthase catalytic subunit	Cattle	TW17700, TW17736, TW17783, TW17818	42, 58, 459	42	4
group_2101	Molybdopterin molybdenumtransferase	Cattle	TW17700, TW17736, TW17783, TW17818	42, 58, 459	42	4
group_332	hypothetical protein	Cattle	TW17736	58		1
group_38	hypothetical protein	Cattle	TW17699, TW17733, TW17735	5538	354	3
group_500	hypothetical protein	Cattle	TW17699, TW17733, TW17735, TW17743, TW17769, TW17775, TW17776, TW17777, TW17780, TW17783	5538, 459	354, 42	10
group_507	hypothetical protein	Cattle	TW17736	58		1
group_9	hypothetical protein	Cattle	TW17736	58		1
iaaA_1	Isoaspartyl peptidase	Cattle	TW17736	58		1
iaaA_2	Isoaspartyl peptidase	Cattle	TW17736	58		1
mcpA_1	Methyl-accepting chemotaxis protein McpA	Cattle	TW17736	58		1
rocA_2	1-pyrroline-5-carboxylate dehydrogenase	Cattle	TW17736	58		1

## Sheet: Table S3
Table S3. Unique genes identified in a pangenome analysis of 175 human-derived Campylobacter jejuni strains from Michigan cases.
Gene	Annotation	Strain source	Strain(s)	Sequence types (STs)	Clonal complexes (CCs)	Number of genomes
MENG	2-phytyl-14-beta-naphthoquinone methyltransferase chloroplastic	Human	TW19310	7231		1
aas	Bifunctional protein Aas;hypothetical protein	Human	TW16402, TW16725, TW19104, TW19110, TW19115, TW19132, TW19151, TW19303	45, 607, 12343, 10349	45, 607	8
abgT	p-aminobenzoyl-glutamate transport protein	Human	TW16657, TW19244	5221, 7010		2
acsA	Acetyl-coenzyme A synthetase	Human	TW16657, TW19244	5221, 7010		2
arnA	Bifunctional polymyxin resistance protein ArnA	Human	TW16651, TW19116	2109, 137	45	2
arnC_1	Undecaprenyl-phosphate 4-deoxy-4-formamido-L-arabinose transferase	Human	TW19244, TW19273	7010, 13471		2
arnC_2	Undecaprenyl-phosphate 4-deoxy-4-formamido-L-arabinose transferase	Human	TW19153, TW19244, TW19273	1030, 7010, 13471		3
arsB	Arsenical pump membrane protein	Human	TW16720	21	21	1
aspS_1	Aspartate--tRNA(Asp/Asn) ligase	Human	TW19102	982	21	1
atoE	Putative short-chain fatty acid transporter	Human	TW16657, TW19244	5221, 7010		2
bdhA	D-beta-hydroxybutyrate dehydrogenase	Human	TW16657, TW19244	5221, 7010		2
bshB1	N-acetyl-alpha-D-glucosaminyl L-malate deacetylase 1	Human	TW16455, TW19110, TW19132, TW19151, TW19303	2310, 607, 12343, 10349	607	5
bzaF_3	5-hydroxybenzimidazole synthase	Human	TW16657, TW19244	5221, 7010		2
cysD	Sulfate adenylyltransferase subunit 2	Human	TW16361, TW16373, TW16409, TW16626, TW16656, TW19107, TW19109, TW19119, TW19147, TW19241, TW19263, TW19299	22, 3510, 122, 508, 2875, 5326, 1223, 2275, 403	22, 353, 206, 508, 1275, 52, 403	12
cysN	Sulfate adenylyltransferase subunit 1	Human	TW16361, TW16373, TW16409, TW16626, TW16656, TW19107, TW19109, TW19119, TW19147, TW19241, TW19263, TW19299	22, 3510, 122, 508, 2875, 5326, 1223, 2275, 403	22, 353, 206, 508, 1275, 52, 403	12
cysQ_2	3'(2')5'-bisphosphate nucleotidase CysQ	Human	TW16626, TW19119, TW19263	508, 2275	508, 52	3
cysQ_3	3'(2')5'-bisphosphate nucleotidase CysQ	Human	TW16626, TW19119, TW19263	508, 2275	508, 52	3
ddl_1	D-alanine--D-alanine ligase	Human	TW19310	7231		1
dinG_2	hypothetical protein;3'-5' exonuclease DinG	Human	TW16657, TW19244	5221, 7010		2
dpnA_1~~~dpnA	Modification methylase DpnIIB	Human	TW16637, TW16657, TW19244	7009, 5221, 7010		3
dpnA_2	Modification methylase DpnIIB	Human	TW16657	5221		1
dtpT_1~~~dtpT_2	Di-/tripeptide transporter	Human	TW16657, TW19244, TW19299	5221, 7010, 403	403	3
epsJ_1	putative glycosyltransferase EpsJ;hypothetical protein	Human	TW16657, TW19244	5221, 7010		2
era_1	hypothetical protein;GTPase Era	Human	TW16438, TW16455, TW16657, TW16702, TW16706, TW19103, TW19105, TW19108, TW19113, TW19117, TW19135, TW19140, TW19145, TW19243, TW19244, TW19248, TW19259, TW19265, TW19267, TW19269, TW19270, TW19272, TW19277, TW19292, TW19308	1911, 2310, 5221, 939, 464, 1212, 1036, 2132, 45, 1838, 1698, 7010, 354, 1039, 2517, 1707, 5837	607, 353, 464, 45, 354	25
fabH	3-oxoacyl-[acyl-carrier-protein] synthase 3	Human	TW19109	1223	1275	1
fabH_2	3-oxoacyl-[acyl-carrier-protein] synthase 3	Human	TW16409, TW19147	122	206	2
feoA	Putative Fe(2+) transport protein A	Human	TW19270	1707	607	1
fhuA	Ferrichrome outer membrane transporter/phage receptor	Human	TW19244	7010		1
fhuB	Iron(3+)-hydroxamate import system permease protein FhuB	Human	TW19244	7010		1
fhuC	Iron(3+)-hydroxamate import ATP-binding protein FhuC	Human	TW19244	7010		1
fhuD	Iron(3+)-hydroxamate-binding protein FhuD	Human	TW19244	7010		1
fic_1	Protein adenylyltransferase SoFic	Human	TW19267	1039		1
fic_2	Protein adenylyltransferase SoFic	Human	TW19267	1039		1
fmt_1	Methionyl-tRNA formyltransferase	Human	TW16455, TW19110, TW19132, TW19151, TW19303	2310, 607, 12343, 10349	607	5
fmt_2	Methionyl-tRNA formyltransferase	Human	TW16626, TW19109, TW19244, TW19263, TW19308	508, 1223, 7010, 5837	508, 1275, 354	5
fokIM_1	Modification methylase FokI	Human	TW16361, TW16628, TW19241, TW19290, TW19299	22, 4185, 468, 403	22, 403	5
fpuB	Petrobactin import system permease protein FpuB	Human	TW19244	7010		1
gerN	Na(+)/H(+)-K(+) antiporter GerN	Human	TW19117, TW19312	45	45	2
glf	UDP-galactopyranose mutase	Human	TW16455, TW19110, TW19151, TW19267, TW19303	2310, 607, 10349, 1039	607	5
glpB	Anaerobic glycerol-3-phosphate dehydrogenase subunit B	Human	TW16626, TW16657, TW19244, TW19263	508, 5221, 7010	508	4
glyG	Glycosyltransferase GlyG;hypothetical protein	Human	TW16402, TW19104, TW19112, TW19115, TW19117, TW19129, TW19246, TW19269, TW19281, TW19309, TW19312	45, 267, 222, 2517, 1904	45, 283, 206, 353, 443	11
gmhA_1	Phosphoheptose isomerase	Human	TW19273	13471		1
group_10	hypothetical protein	Human	TW16402, TW16725, TW19129, TW19135, TW19154	45, 222, 1911, 9138	45, 206	5
group_100	hypothetical protein	Human	TW19104, TW19306, TW19309	45, 51, 1904	45, 443	3
group_1005	hypothetical protein	Human	TW16373, TW16399, TW16438, TW16443, TW16445, TW16514, TW16609, TW16702, TW16706, TW16709, TW16719, TW19103, TW19105, TW19107, TW19109, TW19110, TW19113, TW19118, TW19119, TW19123, TW19128, TW19132, TW19140, TW19142, TW19145, TW19151, TW19154, TW19237, TW19238, TW19240, TW19243, TW19249, TW19251, TW19252, TW19254, TW19256, TW19265, TW19266, TW19269, TW19270, TW19277, TW19292, TW19298, TW19299, TW1…	3510, 353, 1911, 939, 464, 1212, 5326, 1223, 607, 2132, 400, 2275, 824, 12343, 1838, 10349, 9138, 9062, 1698, 6674, 524, 3515, 2517, 1707, 403, 5837	353, 464, 607, 1275, 52, 257, 403, 354	48
group_1023	hypothetical protein	Human	TW16628, TW16656, TW19153, TW19290, TW19321	4185, 2875, 1030, 468, 1034	1034	5
group_1026	hypothetical protein	Human	TW16455, TW16656, TW19110, TW19132, TW19151, TW19270, TW19303	2310, 2875, 607, 12343, 10349, 1707	607	7
group_1027	Inositol 2-dehydrogenase/D-chiro-inositol 3-dehydrogenase	Human	TW19104, TW19306, TW19309	45, 51, 1904	45, 443	3
group_103	hypothetical protein	Human	TW19104, TW19306, TW19309	45, 51, 1904	45, 443	3
group_1030	hypothetical protein	Human	TW16373, TW19107, TW19109, TW19128, TW19153, TW19252, TW19269, TW19316	3510, 5326, 1223, 824, 1030, 2517	353, 1275, 257	8
group_104	hypothetical protein	Human	TW16455, TW19110, TW19151, TW19267, TW19303	2310, 607, 10349, 1039	607	5
group_1043	hypothetical protein	Human	TW16374, TW16397, TW16399, TW16431, TW16443, TW16445, TW16455, TW16514, TW16515, TW16609, TW16640, TW16662, TW16670, TW16706, TW16709, TW16719, TW16728, TW16892, TW19103, TW19107, TW19113, TW19116, TW19122, TW19123, TW19129, TW19139, TW19151, TW19154, TW19242, TW19256, TW19258, TW19262, TW19267, TW19270, TW19279, TW19281, TW19284, TW19296, TW19302, TW19307, TW19309, TW19310, TW19311, TW19314, TW1…	48, 222, 353, 3574, 2310, 42, 464, 50, 1212, 5326, 2132, 137, 52, 10349, 9138, 597, 883, 1039, 1707, 2782, 1904, 7231	48, 206, 353, 21, 607, 42, 464, 45, 52, 443	47
group_1046	hypothetical protein	Human	TW16609, TW16702, TW16892, TW19269, TW19296, TW19298, TW19307	353, 939, 50, 2517	353, 21	7
group_1050	hypothetical protein	Human	TW16373, TW16399, TW16438, TW16445, TW16455, TW16514, TW16515, TW16609, TW16644, TW16709, TW16719, TW19103, TW19110, TW19113, TW19118, TW19123, TW19130, TW19132, TW19140, TW19142, TW19145, TW19151, TW19237, TW19238, TW19240, TW19249, TW19251, TW19254, TW19256, TW19266, TW19270, TW19298, TW19299, TW19302, TW19303	3510, 353, 1911, 2310, 454, 1212, 607, 2132, 400, 929, 12343, 1838, 10349, 9062, 6674, 524, 3515, 1707, 403	353, 607, 21, 257, 403	35
group_1055	hypothetical protein	Human	TW16657, TW19244	5221, 7010		2
group_1060	hypothetical protein	Human	TW16397, TW16455, TW16637, TW16640, TW19110, TW19129, TW19151, TW19244, TW19251, TW19267, TW19281, TW19303	222, 2310, 7009, 607, 10349, 7010, 6674, 1039	206, 607, 403	12
group_1069	hypothetical protein	Human	TW16373, TW16399, TW16443, TW16445, TW16506, TW16514, TW16515, TW16609, TW16637, TW16656, TW16657, TW16702, TW16706, TW16709, TW16719, TW19105, TW19107, TW19108, TW19113, TW19114, TW19118, TW19120, TW19122, TW19123, TW19128, TW19140, TW19142, TW19145, TW19153, TW19237, TW19238, TW19240, TW19243, TW19244, TW19248, TW19249, TW19252, TW19254, TW19256, TW19259, TW19265, TW19266, TW19269, TW19272, TW1…	3510, 353, 52, 7009, 2875, 5221, 939, 464, 5326, 1036, 2132, 429, 400, 8741, 824, 1838, 1030, 9062, 1698, 7010, 354, 524, 3515, 2517, 5837, 1034	353, 52, 464, 48, 257, 354, 1034	56
group_1100	hypothetical protein	Human	TW16399, TW16445, TW16514, TW16515, TW16709, TW16719, TW19118, TW19154, TW19249, TW19266, TW19299, TW19302	353, 400, 9138, 3515, 403	353, 403	12
group_1102	hypothetical protein	Human	TW16397, TW16640, TW19129, TW19279, TW19281, TW19299	222, 403	206, 403	6
group_1103	hypothetical protein	Human	TW16409, TW16609, TW19110, TW19114, TW19144, TW19147, TW19154	122, 353, 607, 429, 572, 9138	206, 353, 607, 48	7
group_1115	hypothetical protein	Human	TW19244	7010		1
group_1119	hypothetical protein	Human	TW16632, TW16657, TW19117, TW19244, TW19312	45, 5221, 7010	45	5
group_112	hypothetical protein	Human	TW16374, TW16499, TW16602, TW16638, TW16670, TW16728, TW19134, TW19139, TW19144, TW19258, TW19284, TW19285, TW19294, TW19297, TW19323	48, 2521, 6639, 572, 2782, 918, 475	48, 206, 21	15
group_113	hypothetical protein	Human	TW16361, TW19241, TW19299	22, 403	22, 403	3
group_1131	hypothetical protein	Human	TW16637	7009		1
group_1155	hypothetical protein	Human	TW16374, TW16443, TW16609, TW19241, TW19257	48, 353, 22, 12344	48, 353, 22	5
group_1156	hypothetical protein	Human	TW16373, TW16399, TW16445, TW16514, TW16515, TW16609, TW16644, TW16702, TW16706, TW16709, TW16719, TW19103, TW19109, TW19110, TW19113, TW19118, TW19123, TW19132, TW19142, TW19151, TW19154, TW19237, TW19238, TW19240, TW19249, TW19251, TW19254, TW19256, TW19265, TW19266, TW19269, TW19270, TW19277, TW19298, TW19299, TW19302, TW19303	3510, 353, 454, 939, 464, 1212, 1223, 607, 2132, 400, 12343, 10349, 9138, 9062, 6674, 524, 3515, 2517, 1707, 403	353, 21, 464, 607, 1275, 403	37
group_1175	hypothetical protein	Human	TW16402, TW16409, TW16725, TW19135, TW19300	45, 122, 1911	45, 206	5
group_1179	hypothetical protein	Human	TW16438, TW19103, TW19107, TW19110, TW19132, TW19135, TW19145, TW19151, TW19240, TW19285, TW19294, TW19303	1911, 1212, 5326, 607, 12343, 1838, 10349, 9062, 918, 475	607, 353, 48	12
group_118	hypothetical protein	Human	TW16455, TW19110, TW19151, TW19267, TW19303	2310, 607, 10349, 1039	607	5
group_1190	putative HTH-type transcriptional regulator;LexA repressor	Human	TW16397, TW16420, TW16640, TW19110, TW19129, TW19131, TW19135, TW19279, TW19281, TW19295	222, 50, 607, 1911	206, 21, 607	10
group_1191	hypothetical protein	Human	TW16431, TW16443, TW16632, TW16662, TW19116, TW19117, TW19154, TW19242, TW19262, TW19310, TW19312	3574, 353, 45, 42, 137, 9138, 597, 883, 7231	21, 353, 45, 42	11
group_1196	hypothetical protein	Human	TW16402, TW16725, TW19129, TW19135, TW19154	45, 222, 1911, 9138	45, 206	5
group_1198	hypothetical protein	Human	TW16455, TW16656, TW19110, TW19132, TW19151, TW19270, TW19303	2310, 2875, 607, 12343, 10349, 1707	607	7
group_1199	Beta-lactamase OXA-133	Human	TW16373, TW16609, TW16628, TW16637, TW19108, TW19109, TW19117, TW19140, TW19145, TW19153, TW19290, TW19301, TW19306, TW19309, TW19312, TW19321	3510, 353, 4185, 7009, 1036, 1223, 45, 1838, 1030, 468, 51, 1904, 1034	353, 1275, 45, 443, 1034	16
group_1203	hypothetical protein	Human	TW16455, TW16656, TW16706, TW19103, TW19110, TW19132, TW19151, TW19154, TW19270, TW19290, TW19303, TW19316	2310, 2875, 464, 1212, 607, 12343, 10349, 9138, 1707, 468, 824	607, 464, 257	12
group_1206	hypothetical protein	Human	TW16373, TW16656, TW19113, TW19128, TW19251, TW19252, TW19299, TW19301, TW19308, TW19316	3510, 2875, 2132, 824, 6674, 403, 5837	353, 257, 403, 354	10
group_1207	hypothetical protein	Human	TW16438, TW16609, TW19103, TW19119, TW19243, TW19269, TW19277, TW19292	1911, 353, 1212, 2275, 1698, 2517, 464	353, 607, 52, 464	8
group_1215	hypothetical protein	Human	TW16628, TW19251, TW19253, TW19267, TW19290, TW19299	4185, 6674, 982, 1039, 468, 403	403, 21	6
group_1216	hypothetical protein	Human	TW16637, TW16656, TW19108, TW19109, TW19128, TW19153, TW19252, TW19267, TW19269, TW19270, TW19301, TW19308, TW19316	7009, 2875, 1036, 1223, 824, 1030, 1039, 2517, 1707, 3510, 5837	353, 1275, 257, 607, 354	13
group_1217	hypothetical protein	Human	TW16609, TW16637, TW16656, TW19107, TW19128, TW19153, TW19252, TW19269, TW19301, TW19308, TW19316	353, 7009, 2875, 5326, 824, 1030, 2517, 3510, 5837	353, 257, 354	11
group_1218	hypothetical protein	Human	TW16609, TW16637, TW16656, TW19107, TW19109, TW19128, TW19153, TW19252, TW19269, TW19301, TW19308, TW19316	353, 7009, 2875, 5326, 1223, 824, 1030, 2517, 3510, 5837	353, 1275, 257, 354	12
group_1221	hypothetical protein	Human	TW16637, TW16656, TW19107, TW19109, TW19128, TW19153, TW19252, TW19269, TW19301, TW19308, TW19316	7009, 2875, 5326, 1223, 824, 1030, 2517, 3510, 5837	1275, 257, 353, 354	11
group_1224	hypothetical protein	Human	TW16442, TW19112, TW19246	267	283	3
group_1232	hypothetical protein	Human	TW19107, TW19109, TW19128, TW19252, TW19267	5326, 1223, 824, 1039	1275, 257	5
group_1236	hypothetical protein	Human	TW16626, TW16637, TW19109, TW19153, TW19263, TW19321	508, 7009, 1223, 1030, 1034	508, 1275, 1034	6
group_1238	hypothetical protein	Human	TW16374, TW16499, TW16629, TW16638, TW16644, TW16657, TW16670, TW16728, TW19109, TW19119, TW19132, TW19134, TW19139, TW19144, TW19154, TW19257, TW19258, TW19276, TW19284, TW19285, TW19294, TW19297, TW19300, TW19321, TW19323	48, 45, 454, 5221, 1223, 2275, 12343, 6639, 572, 9138, 12344, 806, 2782, 918, 475, 2521, 1034	48, 45, 21, 1275, 52, 206, 1034	25
group_1245	hypothetical protein	Human	TW16657, TW19103, TW19109	5221, 1212, 1223	607, 1275	3
group_1247	hypothetical protein	Human	TW19109, TW19267	1223, 1039	1275	2
group_1254	hypothetical protein	Human	TW16420, TW16431, TW16695, TW19131, TW19240, TW19244, TW19268, TW19269, TW19279, TW19310	50, 3574, 5727, 9062, 7010, 2517, 222, 7231	21, 353, 206	10
group_1257	hypothetical protein	Human	TW16656, TW19244	2875, 7010		2
group_1261	hypothetical protein	Human	TW16373, TW16455, TW16609, TW16637, TW19103, TW19107, TW19108, TW19110, TW19113, TW19128, TW19132, TW19151, TW19251, TW19252, TW19267, TW19269, TW19270, TW19299, TW19303, TW19308, TW19316	3510, 2310, 353, 7009, 1212, 5326, 1036, 607, 2132, 824, 12343, 10349, 6674, 1039, 2517, 1707, 403, 5837	353, 607, 257, 403, 354	21
group_1269	Putative 2-hydroxyacid dehydrogenase YoaD	Human	TW19273	13471		1
group_127	hypothetical protein	Human	TW19118, TW19244	400, 7010	353	2
group_1271	hypothetical protein	Human	TW16702, TW19109, TW19265, TW19269, TW19308, TW19316	939, 1223, 2132, 2517, 5837, 824	353, 1275, 354, 257	6
group_1279	hypothetical protein	Human	TW16512	806	21	1
group_1280	hypothetical protein	Human	TW16637	7009		1
group_1281	hypothetical protein	Human	TW16399, TW16438, TW16443, TW16644, TW16709, TW16719, TW19105, TW19123, TW19140, TW19145, TW19154, TW19240, TW19256, TW19302	353, 1911, 454, 464, 1838, 9138, 9062	353, 21, 464	14
group_1283	hypothetical protein	Human	TW16431, TW19270, TW19293	3574, 1707, 21	21, 607	3
group_1290	hypothetical protein	Human	TW16512, TW19241, TW19293	806, 22, 21	21, 22	3
group_1296	hypothetical protein	Human	TW19122, TW19311, TW19314, TW19315, TW19319	52	52	5
group_130	hypothetical protein	Human	TW16373, TW19259, TW19272, TW19273	3510, 464, 13471	353, 464	4
group_1307	hypothetical protein	Human	TW16606, TW19149, TW19241, TW19253, TW19278	982, 1244, 22	21, 61, 22	5
group_1309	hypothetical protein	Human	TW16657, TW19244	5221, 7010		2
group_1310	hypothetical protein	Human	TW19244	7010		1
group_1315	hypothetical protein	Human	TW16609, TW19103, TW19105, TW19110, TW19132, TW19151, TW19240, TW19259, TW19270, TW19272, TW19277, TW19303	353, 1212, 464, 607, 12343, 10349, 9062, 1707	353, 607, 464	12
group_1317	hypothetical protein	Human	TW19128, TW19252, TW19270, TW19316	824, 1707	257, 607	4
group_1318	hypothetical protein	Human	TW19109	1223	1275	1
group_1319	hypothetical protein	Human	TW19108, TW19109, TW19267, TW19270	1036, 1223, 1039, 1707	353, 1275, 607	4
group_1322	hypothetical protein	Human	TW16397, TW16640, TW19103, TW19129, TW19279, TW19281	222, 1212	206, 607	6
group_1327	hypothetical protein	Human	TW16374, TW16443, TW16609, TW16638, TW19241, TW19257	48, 353, 22, 12344	48, 353, 22	6
group_1328	Methionyl-tRNA formyltransferase	Human	TW16629, TW16651, TW19300	45, 2109	45	3
group_1331	hypothetical protein	Human	TW16657, TW19244	5221, 7010		2
group_1332	hypothetical protein	Human	TW19144	572	206	1
group_1333	hypothetical protein	Human	TW19109	1223	1275	1
group_1334	hypothetical protein	Human	TW19273	13471		1
group_1337	hypothetical protein	Human	TW16606, TW16638, TW19149, TW19241, TW19253, TW19278	982, 48, 1244, 22	21, 48, 61, 22	6
group_1342	hypothetical protein	Human	TW16657	5221		1
group_1345	hypothetical protein	Human	TW19273	13471		1
group_1346	hypothetical protein	Human	TW16397, TW16409, TW16640, TW19135	222, 122, 1911	206	4
group_1347	hypothetical protein	Human	TW19244	7010		1
group_1348	hypothetical protein	Human	TW19244	7010		1
group_1352	hypothetical protein	Human	TW19109	1223	1275	1
group_1355	hypothetical protein	Human	TW19109	1223	1275	1
group_1356	hypothetical protein	Human	TW16606, TW19109, TW19149, TW19241, TW19278	982, 1223, 1244, 22	21, 1275, 61, 22	5
group_1359	hypothetical protein	Human	TW16361, TW16628, TW19241, TW19290, TW19299	22, 4185, 468, 403	22, 403	5
group_1363	hypothetical protein	Human	TW16626, TW19263	508	508	2
group_1366	hypothetical protein	Human	TW16702, TW19109, TW19128, TW19252, TW19269, TW19301, TW19316	939, 1223, 824, 2517, 3510	353, 1275, 257	7
group_1371	hypothetical protein	Human	TW19299	403	403	1
group_1375	hypothetical protein	Human	TW19244	7010		1
group_1376	hypothetical protein	Human	TW16455, TW16656, TW19103, TW19110, TW19129, TW19132, TW19151, TW19270, TW19303	2310, 2875, 1212, 607, 222, 12343, 10349, 1707	607, 206	9
group_138	hypothetical protein	Human	TW19113, TW19152, TW19265, TW19269	2132, 61, 2517	353, 61	4
group_1380	hypothetical protein	Human	TW16606, TW16644, TW19102, TW19118, TW19126, TW19253	982, 454, 400	21, 353	6
group_1381	hypothetical protein	Human	TW16499, TW19134, TW19285	48, 6639, 918	48	3
group_1385	hypothetical protein	Human	TW19254	524	353	1
group_1386	hypothetical protein	Human	TW16374, TW16443, TW16609, TW19134, TW19244, TW19269	48, 353, 6639, 7010, 2517	48, 353	6
group_139	hypothetical protein	Human	TW16373, TW16399, TW16438, TW16443, TW16445, TW16455, TW16514, TW16609, TW16644, TW16702, TW16706, TW16709, TW16719, TW19103, TW19105, TW19107, TW19108, TW19109, TW19110, TW19113, TW19118, TW19119, TW19123, TW19128, TW19132, TW19135, TW19140, TW19142, TW19145, TW19151, TW19154, TW19237, TW19238, TW19240, TW19243, TW19249, TW19251, TW19252, TW19254, TW19256, TW19259, TW19266, TW19267, TW19269, TW1…	3510, 353, 1911, 2310, 454, 939, 464, 1212, 5326, 1036, 1223, 607, 2132, 400, 2275, 824, 12343, 1838, 10349, 9138, 9062, 1698, 6674, 524, 3515, 1039, 2517, 1707, 403, 5837	353, 607, 21, 464, 1275, 52, 257, 403, 354	55
group_1390	hypothetical protein	Human	TW16656, TW19270	2875, 1707	607	2
group_1391	hypothetical protein	Human	TW16637, TW19153	7009, 1030		2
group_1393	hypothetical protein	Human	TW19241, TW19253	22, 982	22, 21	2
group_1397	hypothetical protein	Human	TW16373, TW16399, TW16443, TW16445, TW16514, TW16515, TW16609, TW16702, TW16709, TW16719, TW19113, TW19118, TW19119, TW19123, TW19142, TW19154, TW19237, TW19238, TW19240, TW19243, TW19249, TW19254, TW19256, TW19266, TW19269, TW19292, TW19298, TW19301, TW19302, TW19306, TW19309	3510, 353, 939, 2132, 400, 2275, 9138, 9062, 1698, 524, 3515, 2517, 51, 1904	353, 52, 443	31
group_1398	hypothetical protein	Human	TW16397, TW16409, TW16640, TW19135	222, 122, 1911	206	4
group_1400	hypothetical protein	Human	TW16431, TW19270, TW19293	3574, 1707, 21	21, 607	3
group_1402	hypothetical protein	Human	TW16606, TW16644, TW19102, TW19118, TW19126, TW19253	982, 454, 400	21, 353	6
group_1413	hypothetical protein	Human	TW19109, TW19240, TW19267	1223, 9062, 1039	1275, 353	3
group_1424	hypothetical protein	Human	TW16626, TW16656, TW19263	508, 2875	508	3
group_1428	hypothetical protein	Human	TW16397, TW16640, TW19103, TW19129, TW19279, TW19281	222, 1212	206, 607	6
group_1429	hypothetical protein	Human	TW16438, TW19306, TW19309	1911, 51, 1904	443	3
group_1430	hypothetical protein	Human	TW16629, TW16651, TW19300	45, 2109	45	3
group_1432	hypothetical protein	Human	TW19103, TW19109	1212, 1223	607, 1275	2
group_1436	hypothetical protein	Human	TW16644, TW19114, TW19242, TW19284, TW19285, TW19293, TW19294	454, 429, 597, 2782, 918, 21, 475	21, 48	7
group_1437	hypothetical protein	Human	TW16656, TW19321	2875, 1034	1034	2
group_1438	hypothetical protein	Human	TW16402, TW16455, TW16629, TW16706, TW19103, TW19110, TW19129, TW19132, TW19135, TW19151, TW19154, TW19270, TW19281, TW19300, TW19303	45, 2310, 464, 1212, 607, 222, 12343, 1911, 10349, 9138, 1707	45, 607, 464, 206	15
group_1440	hypothetical protein	Human	TW19109	1223	1275	1
group_1443	hypothetical protein	Human	TW16892, TW19296, TW19298, TW19307	50, 353	21, 353	4
group_1445	hypothetical protein	Human	TW16445, TW16455, TW16506, TW16515, TW16709, TW16733, TW16892, TW19103, TW19108, TW19110, TW19119, TW19132, TW19134, TW19137, TW19237, TW19238, TW19244, TW19248, TW19256, TW19265, TW19266, TW19296, TW19307, TW19313, TW19317, TW19318, TW19320, TW19322	353, 2310, 52, 50, 1212, 1036, 607, 2275, 12343, 6639, 922, 7010, 354, 2132, 3515, 929	353, 607, 52, 21, 48, 354, 257	28
group_1448	hypothetical protein	Human	TW16374, TW16443, TW16609, TW16638, TW19134, TW19244, TW19269	48, 353, 6639, 7010, 2517	48, 353	7
group_1450	hypothetical protein	Human	TW16609, TW19110, TW19151, TW19303	353, 607, 10349	353, 607	4
group_1452	hypothetical protein	Human	TW19244	7010		1
group_1454	hypothetical protein	Human	TW19244	7010		1
group_1455	hypothetical protein	Human	TW16397, TW16640, TW19129, TW19279, TW19281	222	206	5
group_1459	hypothetical protein	Human	TW19103, TW19132, TW19243, TW19270, TW19292, TW19303, TW19310	1212, 12343, 1698, 1707, 607, 7231	607	7
group_1465	8-amino-38-dideoxy-manno-octulosonate cytidylyltransferase	Human	TW19273	13471		1
group_1466	Fructose-16-bisphosphatase/inositol-1-monophosphatase	Human	TW19273	13471		1
group_1468	hypothetical protein	Human	TW19104, TW19306, TW19309	45, 51, 1904	45, 443	3
group_1470	hypothetical protein	Human	TW16455, TW19103, TW19110, TW19132, TW19151, TW19270, TW19303	2310, 1212, 607, 12343, 10349, 1707	607	7
group_1471	hypothetical protein	Human	TW16638, TW16723	48, 21	48, 21	2
group_1474	hypothetical protein	Human	TW19107, TW19242, TW19262	5326, 597, 883	21	3
group_1478	hypothetical protein	Human	TW16399, TW16709, TW16719, TW19142, TW19154, TW19243, TW19296, TW19298	353, 9138, 1698, 50	353, 21	8
group_1479	hypothetical protein	Human	TW16399, TW16431, TW16443, TW19118, TW19140, TW19144	353, 3574, 400, 1838, 572	353, 21, 206	6
group_148	hypothetical protein	Human	TW16374, TW16499, TW16602, TW16638, TW16670, TW16728, TW19134, TW19139, TW19144, TW19258, TW19284, TW19285, TW19294, TW19297, TW19323	48, 2521, 6639, 572, 2782, 918, 475	48, 206, 21	15
group_1481	hypothetical protein	Human	TW16606, TW16644, TW16651, TW16709, TW16719, TW19102, TW19118, TW19126, TW19243, TW19253, TW19292, TW19296, TW19307	982, 454, 2109, 353, 400, 1698, 50	21, 45, 353	13
group_1490	hypothetical protein	Human	TW19128, TW19252, TW19316	824	257	3
group_1491	hypothetical protein	Human	TW16373, TW16431, TW16443, TW16693, TW16719, TW19131, TW19140, TW19243, TW19272, TW19277, TW19292, TW19293, TW19295, TW19296, TW19298, TW19307	3510, 3574, 353, 982, 50, 1838, 1698, 464, 21	353, 21, 464	16
group_1494	hypothetical protein	Human	TW16443, TW19118, TW19131, TW19140, TW19295, TW19298	353, 400, 50, 1838	353, 21	6
group_1496	hypothetical protein	Human	TW16709, TW19118, TW19140, TW19295, TW19296, TW19298	353, 400, 1838, 50	353, 21	6
group_1502	hypothetical protein	Human	TW16706, TW19129, TW19154, TW19290, TW19316	464, 222, 9138, 468, 824	464, 206, 257	5
group_1508	hypothetical protein	Human	TW16397, TW16640, TW19129, TW19279, TW19281	222	206	5
group_1509	hypothetical protein	Human	TW16512, TW16606, TW16626, TW19111, TW19241, TW19251, TW19253, TW19263	806, 982, 508, 22, 6674	21, 508, 22, 403	8
group_1510	hypothetical protein	Human	TW19102	982	21	1
group_1511	hypothetical protein	Human	TW16656, TW19108, TW19109, TW19267	2875, 1036, 1223, 1039	353, 1275	4
group_1512	hypothetical protein	Human	TW19244	7010		1
group_1514	hypothetical protein	Human	TW19101, TW19243, TW19274, TW19292	10579, 1698, 982	21	4
group_152	hypothetical protein	Human	TW19309	1904	443	1
group_1520	hypothetical protein	Human	TW19316	824	257	1
group_1524	hypothetical protein	Human	TW16455, TW16656, TW19110, TW19132, TW19151, TW19270, TW19303	2310, 2875, 607, 12343, 10349, 1707	607	7
group_1528	hypothetical protein	Human	TW16361, TW16628, TW19241, TW19290, TW19299	22, 4185, 468, 403	22, 403	5
group_1531	hypothetical protein	Human	TW19114, TW19120, TW19122, TW19311, TW19314	429, 8741, 52	48, 353, 52	5
group_1532	hypothetical protein	Human	TW19109	1223	1275	1
group_1533	hypothetical protein	Human	TW19270	1707	607	1
group_1536	hypothetical protein	Human	TW16402, TW16702, TW19115, TW19248	45, 939, 354	45, 353, 354	4
group_1538	hypothetical protein	Human	TW16442, TW19112, TW19246	267	283	3
group_1543	hypothetical protein	Human	TW16431, TW19118	3574, 400	21, 353	2
group_1545	hypothetical protein	Human	TW19113, TW19152, TW19265, TW19269	2132, 61, 2517	353, 61	4
group_1546	hypothetical protein	Human	TW16640, TW19129	222	206	2
group_1547	hypothetical protein	Human	TW19129, TW19241, TW19281	222, 22	206, 22	3
group_1550	hypothetical protein	Human	TW19241, TW19253	22, 982	22, 21	2
group_1551	hypothetical protein	Human	TW16442, TW19112, TW19246	267	283	3
group_1556	hypothetical protein	Human	TW16512, TW19241	806, 22	21, 22	2
group_1567	hypothetical protein	Human	TW16455, TW19103, TW19109, TW19110, TW19132, TW19151, TW19270, TW19303	2310, 1212, 1223, 607, 12343, 10349, 1707	607, 1275	8
group_1568	hypothetical protein	Human	TW16438, TW16455, TW16644, TW16706, TW19103, TW19105, TW19118, TW19132, TW19135, TW19240, TW19243, TW19254, TW19259, TW19269, TW19272, TW19277, TW19292, TW19303	1911, 2310, 454, 464, 1212, 400, 12343, 9062, 1698, 524, 2517, 607	607, 21, 464, 353	18
group_1570	hypothetical protein	Human	TW16374, TW16499, TW16629, TW16638, TW16670, TW16728, TW19109, TW19134, TW19139, TW19144, TW19257, TW19258, TW19276, TW19284, TW19285, TW19294, TW19297, TW19300, TW19321, TW19323	48, 45, 1223, 6639, 572, 12344, 806, 2782, 918, 475, 2521, 1034	48, 45, 1275, 206, 21, 1034	20
group_1573	hypothetical protein	Human	TW16657, TW19244	5221, 7010		2
group_1575	hypothetical protein	Human	TW19154, TW19281, TW19316	9138, 222, 824	206, 257	3
group_158	hypothetical protein	Human	TW16409, TW19135, TW19290	122, 1911, 468	206	3
group_1580	hypothetical protein	Human	TW16445, TW16455, TW16506, TW16515, TW16709, TW16733, TW16892, TW19103, TW19108, TW19110, TW19119, TW19132, TW19134, TW19137, TW19237, TW19238, TW19244, TW19248, TW19256, TW19265, TW19266, TW19296, TW19307, TW19313, TW19317, TW19318, TW19320, TW19322	353, 2310, 52, 50, 1212, 1036, 607, 2275, 12343, 6639, 922, 7010, 354, 2132, 3515, 929	353, 607, 52, 21, 48, 354, 257	28
group_1582	hypothetical protein	Human	TW16628, TW19290	4185, 468		2
group_1584	hypothetical protein	Human	TW16506, TW16515, TW16638, TW16709, TW16733, TW19101, TW19103, TW19119, TW19132, TW19237, TW19238, TW19243, TW19248, TW19256, TW19265, TW19266, TW19274, TW19292	52, 353, 48, 50, 10579, 1212, 2275, 12343, 1698, 354, 2132, 3515, 982	52, 353, 48, 21, 607, 354	18
group_1587	hypothetical protein	Human	TW16397, TW16640, TW19103, TW19129, TW19279, TW19281	222, 1212	206, 607	6
group_1591	hypothetical protein	Human	TW19154	9138		1
group_1599	hypothetical protein	Human	TW16420, TW16695, TW16733, TW16892, TW19131, TW19270, TW19288, TW19295, TW19296, TW19307	50, 5727, 1707	21, 607	10
group_1601	hypothetical protein	Human	TW16397, TW16637, TW16640, TW19129, TW19244, TW19251, TW19281	222, 7009, 7010, 6674	206, 403	7
group_1605	hypothetical protein	Human	TW19103, TW19132, TW19243, TW19270, TW19292, TW19303, TW19310	1212, 12343, 1698, 1707, 607, 7231	607	7
group_1613	hypothetical protein	Human	TW16702, TW19113, TW19265, TW19269	939, 2132, 2517	353	4
group_1624	hypothetical protein	Human	TW16506, TW19122, TW19311, TW19314, TW19315, TW19319	52	52	6
group_1625	Serine/threonine-protein kinase PknD	Human	TW16431, TW16702, TW16706, TW19105, TW19120, TW19259, TW19272, TW19277, TW19301, TW19306, TW19309, TW19321	3574, 939, 464, 8741, 3510, 51, 1904, 1034	21, 353, 464, 443, 1034	12
group_1632	hypothetical protein	Human	TW16402, TW16702, TW16725, TW19115, TW19248	45, 939, 354	45, 353, 354	5
group_1637	hypothetical protein	Human	TW16373, TW16443, TW16445, TW16609, TW16640, TW16706, TW19105, TW19107, TW19123, TW19142, TW19237, TW19238, TW19240, TW19243, TW19254, TW19256, TW19259, TW19266, TW19272, TW19277, TW19279, TW19292, TW19298, TW19301	3510, 353, 222, 464, 5326, 9062, 1698, 524, 3515	353, 206, 464	24
group_1638	hypothetical protein	Human	TW19153	1030		1
group_1642	hypothetical protein	Human	TW16626, TW16629, TW16632, TW19109, TW19117, TW19263, TW19300, TW19312	508, 45, 1223	508, 45, 1275	8
group_1648	hypothetical protein	Human	TW16397, TW16420, TW16640, TW19129, TW19279, TW19281	222, 50	206, 21	6
group_1652	Adenylyl-sulfate kinase	Human	TW16361, TW16373, TW16409, TW16626, TW16656, TW19107, TW19109, TW19119, TW19147, TW19241, TW19263, TW19299	22, 3510, 122, 508, 2875, 5326, 1223, 2275, 403	22, 353, 206, 508, 1275, 52, 403	12
group_1654	hypothetical protein	Human	TW19109, TW19128, TW19252, TW19316	1223, 824	1275, 257	4
group_1658	hypothetical protein	Human	TW19144, TW19251	572, 6674	206, 403	2
group_166	hypothetical protein	Human	TW16438, TW16626, TW19109, TW19117, TW19135, TW19251, TW19263, TW19299, TW19312	1911, 508, 1223, 45, 6674, 403	508, 1275, 45, 403	9
group_1664	hypothetical protein	Human	TW16445, TW16506, TW16515, TW16709, TW19103, TW19110, TW19119, TW19132, TW19134, TW19248, TW19256, TW19265, TW19266, TW19269	353, 52, 1212, 607, 2275, 12343, 6639, 354, 2132, 3515, 2517	353, 52, 607, 48, 354	14
group_1665	hypothetical protein	Human	TW16606, TW19149, TW19241, TW19253, TW19278	982, 1244, 22	21, 61, 22	5
group_1666	hypothetical protein	Human	TW16657	5221		1
group_1668	hypothetical protein	Human	TW16402, TW16629, TW16640, TW16706, TW16725, TW19129, TW19135, TW19154, TW19281, TW19300, TW19316	45, 222, 464, 1911, 9138, 824	45, 206, 464, 257	11
group_1669	NADPH:quinone oxidoreductase MdaB	Human	TW16637	7009		1
group_167	hypothetical protein	Human	TW16612, TW16644, TW16706, TW16723, TW19105, TW19128, TW19243, TW19248, TW19252, TW19259, TW19272, TW19273, TW19277, TW19292, TW19316	21, 454, 464, 824, 1698, 354, 13471	21, 464, 257, 354	15
group_1671	hypothetical protein	Human	TW16420, TW19108, TW19110, TW19131, TW19135, TW19279, TW19295	50, 1036, 607, 1911, 222	21, 353, 607, 206	7
group_1677	hypothetical protein	Human	TW16455, TW19103, TW19110, TW19132, TW19151, TW19270, TW19303	2310, 1212, 607, 12343, 10349, 1707	607	7
group_1679	hypothetical protein	Human	TW16512, TW19144	806, 572	21, 206	2
group_1683	hypothetical protein	Human	TW16656, TW16657, TW16662, TW16706, TW19107, TW19154, TW19244, TW19251	2875, 5221, 42, 464, 5326, 9138, 7010, 6674	42, 464, 403	8
group_169	hypothetical protein	Human	TW16361, TW16373, TW16409, TW16626, TW16656, TW19107, TW19109, TW19119, TW19147, TW19241, TW19263, TW19299	22, 3510, 122, 508, 2875, 5326, 1223, 2275, 403	22, 353, 206, 508, 1275, 52, 403	12
group_1690	Phosphoheptose isomerase	Human	TW19104, TW19306, TW19309	45, 51, 1904	45, 443	3
group_1692	ATP-dependent dethiobiotin synthetase BioD	Human	TW16506, TW19122, TW19311, TW19314, TW19315, TW19319	52	52	6
group_1694	hypothetical protein	Human	TW16374, TW16443, TW16609, TW16638, TW19241, TW19257	48, 353, 22, 12344	48, 353, 22	6
group_1696	hypothetical protein	Human	TW16651, TW19142, TW19298, TW19308	2109, 353, 5837	45, 353, 354	4
group_1697	hypothetical protein	Human	TW16506, TW16515, TW16709, TW19103, TW19119, TW19237, TW19238, TW19243, TW19256, TW19265, TW19292	52, 353, 1212, 2275, 1698, 2132	52, 353, 607	11
group_1698	hypothetical protein	Human	TW16656, TW19128, TW19243, TW19252, TW19292, TW19316	2875, 824, 1698	257	6
group_1700	hypothetical protein	Human	TW16640, TW19129	222	206	2
group_1716	hypothetical protein	Human	TW16606, TW19109, TW19149, TW19241, TW19278	982, 1223, 1244, 22	21, 1275, 61, 22	5
group_1722	hypothetical protein	Human	TW19241, TW19253	22, 982	22, 21	2
group_1726	hypothetical protein	Human	TW16506, TW19122, TW19311, TW19314, TW19315, TW19319	52	52	6
group_1729	hypothetical protein	Human	TW16657	5221		1
group_1731	hypothetical protein	Human	TW16420, TW16733, TW16892, TW19131, TW19270, TW19288, TW19295, TW19296, TW19307	50, 1707	21, 607	9
group_1734	hypothetical protein;Aminoglycoside 6-adenylyltransferase	Human	TW19113, TW19152, TW19265, TW19269	2132, 61, 2517	353, 61	4
group_1738	hypothetical protein	Human	TW16373, TW19107, TW19108, TW19109, TW19128, TW19252, TW19265, TW19267, TW19269, TW19301, TW19308, TW19316	3510, 5326, 1036, 1223, 824, 2132, 1039, 2517, 5837	353, 1275, 257, 354	12
group_1743	hypothetical protein	Human	TW16409, TW16706, TW19103, TW19128, TW19252, TW19316	122, 464, 1212, 824	206, 464, 607, 257	6
group_1756	hypothetical protein	Human	TW19109	1223	1275	1
group_1761	Bacteriohemerythrin	Human	TW19254	524	353	1
group_1762	hypothetical protein	Human	TW16443, TW16602, TW16638, TW19108, TW19132, TW19144, TW19153, TW19240, TW19244, TW19257, TW19268, TW19269	353, 2521, 48, 1036, 12343, 572, 1030, 9062, 7010, 12344, 50, 2517	353, 48, 206, 21	12
group_1763	hypothetical protein	Human	TW16374, TW16506, TW16515, TW16709, TW16733, TW19101, TW19103, TW19119, TW19152, TW19256, TW19262, TW19265, TW19274	48, 52, 353, 50, 10579, 1212, 2275, 61, 883, 2132, 982	48, 52, 353, 21, 607, 61	13
group_1770	hypothetical protein	Human	TW16409, TW19147, TW19310	122, 7231	206	3
group_1771	hypothetical protein	Human	TW16455, TW16626, TW19103, TW19107, TW19109, TW19110, TW19111, TW19132, TW19151, TW19251, TW19252, TW19263, TW19267, TW19269, TW19270, TW19293, TW19299, TW19303, TW19308	2310, 508, 1212, 5326, 1223, 607, 982, 12343, 10349, 6674, 824, 1039, 2517, 1707, 21, 403, 5837	607, 508, 1275, 21, 403, 257, 353, 354	19
group_1785	hypothetical protein	Human	TW16374, TW16443, TW19134, TW19240, TW19244, TW19269	48, 353, 6639, 9062, 7010, 2517	48, 353	6
group_1787	hypothetical protein	Human	TW16361, TW19241	22	22	2
group_1788	hypothetical protein	Human	TW16361, TW16399, TW16445, TW16514, TW16515, TW16709, TW16719, TW16892, TW19118, TW19123, TW19241, TW19249, TW19251, TW19256, TW19277, TW19296, TW19299, TW19302, TW19307, TW19308, TW19309	22, 353, 50, 400, 6674, 464, 403, 5837, 1904	22, 353, 21, 403, 464, 354, 443	21
group_1789	hypothetical protein	Human	TW16374, TW16443, TW16638, TW16670, TW16728, TW19120, TW19122, TW19131, TW19134, TW19238, TW19288, TW19295, TW19301, TW19311, TW19314, TW19315, TW19316, TW19319, TW19323	48, 353, 8741, 52, 50, 6639, 3510, 824	48, 353, 52, 21, 257	19
group_1790	hypothetical protein	Human	TW19129	222	206	1
group_1791	hypothetical protein	Human	TW16402, TW16725	45	45	2
group_1792	hypothetical protein	Human	TW16409, TW19147	122	206	2
group_1793	hypothetical protein	Human	TW16409, TW19135	122, 1911	206	2
group_1794	hypothetical protein	Human	TW16409	122	206	1
group_1795	hypothetical protein	Human	TW16431	3574	21	1
group_1796	hypothetical protein	Human	TW16431	3574	21	1
group_1797	hypothetical protein	Human	TW16431, TW19118	3574, 400	21, 353	2
group_1799	hypothetical protein	Human	TW16438	1911		1
group_1801	hypothetical protein	Human	TW19279, TW19295	222, 50	206, 21	2
group_1802	hypothetical protein	Human	TW16498	982	21	1
group_1808	hypothetical protein	Human	TW16512, TW19144	806, 572	21, 206	2
group_1809	hypothetical protein	Human	TW19111	982	21	1
group_1810	hypothetical protein	Human	TW16515, TW16709, TW19119, TW19256	353, 2275	353, 52	4
group_1811	hypothetical protein	Human	TW16515, TW16709	353	353	2
group_1812	hypothetical protein	Human	TW16609, TW19252, TW19265, TW19269, TW19270, TW19301	353, 824, 2132, 2517, 1707, 3510	353, 257, 607	6
group_1813	hypothetical protein	Human	TW16609, TW19269, TW19270, TW19301	353, 2517, 1707, 3510	353, 607	4
group_1814	hypothetical protein	Human	TW16626, TW19263	508	508	2
group_1815	hypothetical protein	Human	TW16626, TW19263	508	508	2
group_1816	hypothetical protein	Human	TW16626, TW19263	508	508	2
group_1817	hypothetical protein	Human	TW16626, TW19263	508	508	2
group_1818	hypothetical protein	Human	TW16626, TW19263	508	508	2
group_1819	hypothetical protein	Human	TW16626, TW19263	508	508	2
group_182	hypothetical protein	Human	TW16656	2875		1
group_1820	hypothetical protein	Human	TW16626, TW19263	508	508	2
group_1821	hypothetical protein	Human	TW16626, TW19263	508	508	2
group_1822	hypothetical protein	Human	TW16626, TW19263	508	508	2
group_1823	hypothetical protein	Human	TW16626, TW19263	508	508	2
group_1824	hypothetical protein	Human	TW16628, TW19290	4185, 468		2
group_1825	hypothetical protein	Human	TW16628, TW19290	4185, 468		2
group_1826	hypothetical protein	Human	TW16628, TW19290	4185, 468		2
group_1827	hypothetical protein	Human	TW16629, TW16651	45, 2109	45	2
group_1828	hypothetical protein	Human	TW16629, TW19300	45	45	2
group_1829	hypothetical protein	Human	TW16629, TW19300	45	45	2
group_1830	hypothetical protein	Human	TW16632	45	45	1
group_1831	hypothetical protein	Human	TW16637, TW16656, TW19153	7009, 2875, 1030		3
group_1832	hypothetical protein	Human	TW16637, TW19153	7009, 1030		2
group_1833	hypothetical protein	Human	TW16637, TW19153	7009, 1030		2
group_1834	hypothetical protein	Human	TW16637, TW19153	7009, 1030		2
group_1835	hypothetical protein	Human	TW16637, TW19321	7009, 1034	1034	2
group_1836	hypothetical protein	Human	TW16637, TW19321	7009, 1034	1034	2
group_1837	hypothetical protein	Human	TW16637, TW19321	7009, 1034	1034	2
group_1838	hypothetical protein	Human	TW16638	48	48	1
group_1839	hypothetical protein	Human	TW16638	48	48	1
group_1840	hypothetical protein	Human	TW16638	48	48	1
group_1841	hypothetical protein	Human	TW16638, TW16640, TW19129, TW19134, TW19144, TW19147, TW19242, TW19262, TW19266, TW19279, TW19281, TW19284, TW19285, TW19293, TW19294	48, 222, 6639, 572, 122, 597, 883, 3515, 2782, 918, 21, 475	48, 206, 21, 353	15
group_1842	hypothetical protein	Human	TW16651, TW19116	2109, 137	45	2
group_1843	hypothetical protein	Human	TW16651, TW19116	2109, 137	45	2
group_1844	hypothetical protein	Human	TW16651, TW19116	2109, 137	45	2
group_1845	hypothetical protein	Human	TW16651, TW19116	2109, 137	45	2
group_1846	hypothetical protein	Human	TW16651, TW19116	2109, 137	45	2
group_1847	hypothetical protein	Human	TW16651	2109	45	1
group_1848	hypothetical protein	Human	TW16651, TW19116	2109, 137	45	2
group_1849	Glucose-1-phosphate cytidylyltransferase	Human	TW16651, TW19116	2109, 137	45	2
group_1850	hypothetical protein	Human	TW16651, TW19116	2109, 137	45	2
group_1851	hypothetical protein	Human	TW16656	2875		1
group_1852	hypothetical protein	Human	TW16656	2875		1
group_1853	hypothetical protein	Human	TW16656	2875		1
group_1854	hypothetical protein	Human	TW16656	2875		1
group_1855	hypothetical protein	Human	TW16657, TW19244	5221, 7010		2
group_1856	hypothetical protein	Human	TW16657	5221		1
group_1857	hypothetical protein	Human	TW16657, TW19244	5221, 7010		2
group_1858	hypothetical protein	Human	TW16657, TW19244	5221, 7010		2
group_1863	hypothetical protein	Human	TW16657, TW19244	5221, 7010		2
group_1864	hypothetical protein	Human	TW16657, TW19244	5221, 7010		2
group_1865	hypothetical protein	Human	TW16657, TW19244	5221, 7010		2
group_1866	hypothetical protein	Human	TW16657, TW19244	5221, 7010		2
group_1867	hypothetical protein	Human	TW16657, TW19244	5221, 7010		2
group_1868	hypothetical protein	Human	TW16657, TW19244	5221, 7010		2
group_1869	hypothetical protein	Human	TW16657, TW19244	5221, 7010		2
group_1870	hypothetical protein	Human	TW16657, TW19244	5221, 7010		2
group_1871	hypothetical protein	Human	TW16657, TW19244	5221, 7010		2
group_1872	hypothetical protein	Human	TW16657, TW19244	5221, 7010		2
group_1873	hypothetical protein	Human	TW16657, TW19244	5221, 7010		2
group_1874	hypothetical protein	Human	TW16657, TW19244	5221, 7010		2
group_1875	hypothetical protein	Human	TW16657, TW19244	5221, 7010		2
group_1876	hypothetical protein	Human	TW16657, TW19244	5221, 7010		2
group_1877	hypothetical protein	Human	TW16657, TW19244	5221, 7010		2
group_1878	hypothetical protein	Human	TW16657, TW19244	5221, 7010		2
group_1879	hypothetical protein	Human	TW16657, TW19244	5221, 7010		2
group_1880	hypothetical protein	Human	TW16657, TW19244	5221, 7010		2
group_1881	hypothetical protein	Human	TW16657, TW19244	5221, 7010		2
group_1882	hypothetical protein	Human	TW16657, TW19244	5221, 7010		2
group_1883	hypothetical protein	Human	TW16657, TW19244	5221, 7010		2
group_1884	hypothetical protein	Human	TW16657, TW19244	5221, 7010		2
group_1885	hypothetical protein	Human	TW16657, TW19244	5221, 7010		2
group_1886	hypothetical protein	Human	TW16657, TW19244	5221, 7010		2
group_1887	hypothetical protein	Human	TW16657, TW19244	5221, 7010		2
group_1888	hypothetical protein	Human	TW16657, TW19244	5221, 7010		2
group_1889	hypothetical protein	Human	TW16657, TW19244	5221, 7010		2
group_189	hypothetical protein	Human	TW16626, TW19119, TW19263, TW19277	508, 2275, 464	508, 52, 464	4
group_1890	hypothetical protein	Human	TW19244	7010		1
group_1891	hypothetical protein	Human	TW16657, TW19244	5221, 7010		2
group_1892	hypothetical protein	Human	TW19244	7010		1
group_1893	hypothetical protein	Human	TW16657, TW19244	5221, 7010		2
group_1894	hypothetical protein	Human	TW19244	7010		1
group_1895	hypothetical protein	Human	TW16657, TW19244	5221, 7010		2
group_1896	hypothetical protein	Human	TW16657	5221		1
group_1897	hypothetical protein	Human	TW16657	5221		1
group_1898	hypothetical protein	Human	TW16657, TW19244	5221, 7010		2
group_1899	hypothetical protein	Human	TW16657, TW19244	5221, 7010		2
group_1900	hypothetical protein	Human	TW16657, TW19244	5221, 7010		2
group_1901	hypothetical protein	Human	TW16657, TW19244	5221, 7010		2
group_1902	putative tautomerase	Human	TW16657, TW19244	5221, 7010		2
group_1903	hypothetical protein	Human	TW16657, TW19244	5221, 7010		2
group_1904	hypothetical protein	Human	TW16657, TW19244	5221, 7010		2
group_1905	hypothetical protein	Human	TW16657, TW19244	5221, 7010		2
group_1906	hypothetical protein	Human	TW16657, TW19244	5221, 7010		2
group_1907	hypothetical protein	Human	TW16657, TW19244	5221, 7010		2
group_1908	hypothetical protein	Human	TW16657, TW19244	5221, 7010		2
group_1909	hypothetical protein	Human	TW16657, TW19244	5221, 7010		2
group_191	hypothetical protein	Human	TW19101, TW19253, TW19274	10579, 982	21	3
group_1910	hypothetical protein	Human	TW16657, TW19244	5221, 7010		2
group_1911	hypothetical protein	Human	TW16657, TW19244	5221, 7010		2
group_1912	hypothetical protein	Human	TW16657, TW19244	5221, 7010		2
group_1913	hypothetical protein	Human	TW16657, TW19244	5221, 7010		2
group_1914	hypothetical protein	Human	TW16657, TW19244	5221, 7010		2
group_1915	hypothetical protein	Human	TW16657, TW19244	5221, 7010		2
group_1916	hypothetical protein	Human	TW16657, TW19244	5221, 7010		2
group_1917	hypothetical protein	Human	TW16657, TW19244	5221, 7010		2
group_1918	hypothetical protein	Human	TW16657, TW19244	5221, 7010		2
group_1919	hypothetical protein	Human	TW16657, TW19244	5221, 7010		2
group_1920	hypothetical protein	Human	TW16657, TW19244	5221, 7010		2
group_1921	Methionyl-tRNA formyltransferase	Human	TW16657, TW19244	5221, 7010		2
group_1922	hypothetical protein	Human	TW16702	939	353	1
group_1923	hypothetical protein	Human	TW16702	939	353	1
group_1924	hypothetical protein	Human	TW16706	464	464	1
group_1925	hypothetical protein	Human	TW16706	464	464	1
group_1926	hypothetical protein	Human	TW16706	464	464	1
group_1927	hypothetical protein	Human	TW16733	50	21	1
group_193	hypothetical protein	Human	TW16373, TW16455, TW16637, TW16656, TW16702, TW19103, TW19107, TW19109, TW19110, TW19128, TW19132, TW19151, TW19153, TW19252, TW19269, TW19270, TW19301, TW19303, TW19308, TW19316, TW19321	3510, 2310, 7009, 2875, 939, 1212, 5326, 1223, 607, 824, 12343, 10349, 1030, 2517, 1707, 5837, 1034	353, 607, 1275, 257, 354, 1034	21
group_1931	hypothetical protein	Human	TW19108	1036	353	1
group_1949	hypothetical protein	Human	TW19101, TW19274	10579, 982	21	2
group_1950	hypothetical protein	Human	TW19107, TW19270	5326, 1707	607	2
group_1951	hypothetical protein	Human	TW19108, TW19310	1036, 7231	353	2
group_1952	hypothetical protein	Human	TW19108, TW19310	1036, 7231	353	2
group_1953	hypothetical protein	Human	TW19108	1036	353	1
group_1954	hypothetical protein	Human	TW19108, TW19267, TW19270	1036, 1039, 1707	353, 607	3
group_1955	hypothetical protein	Human	TW19109	1223	1275	1
group_1956	hypothetical protein	Human	TW19109	1223	1275	1
group_1957	hypothetical protein	Human	TW19109	1223	1275	1
group_1958	hypothetical protein	Human	TW19109	1223	1275	1
group_1959	hypothetical protein	Human	TW19109	1223	1275	1
group_1960	hypothetical protein	Human	TW19109	1223	1275	1
group_1961	hypothetical protein	Human	TW19109	1223	1275	1
group_1962	hypothetical protein	Human	TW19109	1223	1275	1
group_1963	hypothetical protein	Human	TW19109	1223	1275	1
group_1964	hypothetical protein	Human	TW19109	1223	1275	1
group_1965	hypothetical protein	Human	TW19109	1223	1275	1
group_1966	hypothetical protein	Human	TW19109	1223	1275	1
group_1967	hypothetical protein	Human	TW19109	1223	1275	1
group_1968	hypothetical protein	Human	TW19109	1223	1275	1
group_1969	hypothetical protein	Human	TW19109	1223	1275	1
group_1970	UDP-N-acetylglucosamine--peptide N-acetylglucosaminyltransferase GtfA subunit	Human	TW19109	1223	1275	1
group_1971	hypothetical protein	Human	TW19109	1223	1275	1
group_1972	hypothetical protein	Human	TW19109	1223	1275	1
group_1973	hypothetical protein	Human	TW19109	1223	1275	1
group_1974	hypothetical protein	Human	TW19109	1223	1275	1
group_1975	hypothetical protein	Human	TW19109	1223	1275	1
group_1976	hypothetical protein	Human	TW19109	1223	1275	1
group_1977	hypothetical protein	Human	TW19109	1223	1275	1
group_1978	hypothetical protein	Human	TW19109, TW19120	1223, 8741	1275, 353	2
group_1979	hypothetical protein	Human	TW19109	1223	1275	1
group_198	hypothetical protein	Human	TW16402, TW16702, TW19115, TW19248	45, 939, 354	45, 353, 354	4
group_1980	hypothetical protein	Human	TW19120	8741	353	1
group_1981	hypothetical protein	Human	TW19120	8741	353	1
group_1982	hypothetical protein	Human	TW19109, TW19240, TW19267	1223, 9062, 1039	1275, 353	3
group_1983	hypothetical protein	Human	TW19109	1223	1275	1
group_1984	hypothetical protein	Human	TW19109	1223	1275	1
group_1985	hypothetical protein	Human	TW19109	1223	1275	1
group_1986	hypothetical protein	Human	TW19109	1223	1275	1
group_1987	hypothetical protein	Human	TW19111	982	21	1
group_1988	hypothetical protein	Human	TW19111, TW19251	982, 6674	21, 403	2
group_1989	hypothetical protein	Human	TW19111, TW19293	982, 21	21	2
group_1990	hypothetical protein	Human	TW19111, TW19293	982, 21	21	2
group_1991	hypothetical protein	Human	TW19111, TW19293	982, 21	21	2
group_1992	hypothetical protein	Human	TW19111, TW19293	982, 21	21	2
group_1993	hypothetical protein	Human	TW19111, TW19293	982, 21	21	2
group_1994	hypothetical protein	Human	TW19111, TW19293	982, 21	21	2
group_1995	Serine/threonine-protein kinase PknD	Human	TW19111, TW19293	982, 21	21	2
group_1996	hypothetical protein	Human	TW19111, TW19293	982, 21	21	2
group_1997	hypothetical protein	Human	TW19111, TW19293	982, 21	21	2
group_1998	Tyrosine recombinase XerC	Human	TW19111, TW19293	982, 21	21	2
group_1999	hypothetical protein	Human	TW19111, TW19293	982, 21	21	2
group_2	hypothetical protein	Human	TW16455, TW16656, TW19110, TW19132, TW19151, TW19270, TW19303	2310, 2875, 607, 12343, 10349, 1707	607	7
group_2000	hypothetical protein	Human	TW19116	137	45	1
group_2001	hypothetical protein	Human	TW19117, TW19312	45	45	2
group_2002	hypothetical protein	Human	TW19117, TW19312	45	45	2
group_2003	hypothetical protein	Human	TW19117, TW19312	45	45	2
group_2004	hypothetical protein	Human	TW19117, TW19312	45	45	2
group_2005	hypothetical protein	Human	TW19117, TW19312	45	45	2
group_2006	hypothetical protein	Human	TW19117, TW19312	45	45	2
group_2007	hypothetical protein	Human	TW19117, TW19312	45	45	2
group_2008	Cytidine diphosphoramidate kinase	Human	TW19117, TW19312	45	45	2
group_2009	hypothetical protein	Human	TW19117, TW19312	45	45	2
group_2010	hypothetical protein	Human	TW19117, TW19312	45	45	2
group_2011	hypothetical protein	Human	TW19117, TW19312	45	45	2
group_2012	hypothetical protein	Human	TW19119, TW19154	2275, 9138	52	2
group_2013	IS1595 family transposase ISAcsp6	Human	TW19119, TW19154	2275, 9138	52	2
group_2014	hypothetical protein	Human	TW19129	222	206	1
group_2016	hypothetical protein	Human	TW19144	572	206	1
group_2017	hypothetical protein	Human	TW19144	572	206	1
group_2018	hypothetical protein	Human	TW19144	572	206	1
group_2019	hypothetical protein	Human	TW19144	572	206	1
group_2020	hypothetical protein	Human	TW19144, TW19152	572, 61	206, 61	2
group_2021	hypothetical protein	Human	TW19144, TW19152	572, 61	206, 61	2
group_2022	hypothetical protein	Human	TW19153	1030		1
group_2023	hypothetical protein	Human	TW19153	1030		1
group_2024	hypothetical protein	Human	TW19153	1030		1
group_2025	hypothetical protein	Human	TW16602, TW19153, TW19244, TW19273	2521, 1030, 7010, 13471	48	4
group_2027	Serine/threonine-protein kinase PknD	Human	TW19153	1030		1
group_2028	hypothetical protein	Human	TW19153, TW19267, TW19269, TW19270, TW19308	1030, 1039, 2517, 1707, 5837	353, 607, 354	5
group_2029	hypothetical protein	Human	TW19153	1030		1
group_2030	hypothetical protein	Human	TW19154, TW19281, TW19316	9138, 222, 824	206, 257	3
group_2031	hypothetical protein	Human	TW19237, TW19238, TW19265	353, 2132	353	3
group_2032	hypothetical protein	Human	TW19240	9062	353	1
group_2033	hypothetical protein	Human	TW19240	9062	353	1
group_2034	hypothetical protein	Human	TW19241	22	22	1
group_2035	hypothetical protein	Human	TW19241	22	22	1
group_2036	hypothetical protein	Human	TW19241	22	22	1
group_2037	hypothetical protein	Human	TW19241	22	22	1
group_2038	hypothetical protein	Human	TW19241	22	22	1
group_2039	hypothetical protein	Human	TW19241	22	22	1
group_2040	hypothetical protein	Human	TW19243, TW19292	1698		2
group_2041	hypothetical protein	Human	TW19243, TW19292	1698		2
group_2042	hypothetical protein	Human	TW19243, TW19292	1698		2
group_2043	hypothetical protein	Human	TW19243, TW19292	1698		2
group_2044	hypothetical protein	Human	TW19243, TW19292	1698		2
group_2045	hypothetical protein	Human	TW19244	7010		1
group_2046	hypothetical protein	Human	TW19244	7010		1
group_2047	hypothetical protein	Human	TW19244	7010		1
group_2048	hypothetical protein	Human	TW19244	7010		1
group_2049	Isatin hydrolase	Human	TW19244	7010		1
group_2050	hypothetical protein	Human	TW19244	7010		1
group_2051	hypothetical protein	Human	TW19244	7010		1
group_2052	hypothetical protein	Human	TW19244	7010		1
group_2053	hypothetical protein	Human	TW19244	7010		1
group_2054	hypothetical protein	Human	TW19254	524	353	1
group_2055	hypothetical protein	Human	TW19254	524	353	1
group_2056	hypothetical protein	Human	TW19257	12344		1
group_2057	hypothetical protein	Human	TW19259, TW19272	464	464	2
group_2058	hypothetical protein	Human	TW19265	2132	353	1
group_2059	hypothetical protein	Human	TW19266	3515	353	1
group_2060	hypothetical protein	Human	TW19269	2517	353	1
group_2061	hypothetical protein	Human	TW19269	2517	353	1
group_2062	hypothetical protein	Human	TW19269	2517	353	1
group_2063	hypothetical protein	Human	TW19270	1707	607	1
group_2064	hypothetical protein	Human	TW19270	1707	607	1
group_2065	hypothetical protein	Human	TW19270	1707	607	1
group_2066	hypothetical protein	Human	TW19273	13471		1
group_2067	hypothetical protein	Human	TW19273	13471		1
group_2068	hypothetical protein	Human	TW19273	13471		1
group_2069	hypothetical protein	Human	TW19273	13471		1
group_2070	hypothetical protein	Human	TW19293	21	21	1
group_2071	hypothetical protein	Human	TW19298, TW19308	353, 5837	353, 354	2
group_2072	Tyrosine recombinase XerC	Human	TW19310	7231		1
group_2073	hypothetical protein	Human	TW19310	7231		1
group_2074	hypothetical protein	Human	TW19310	7231		1
group_2075	hypothetical protein	Human	TW19310	7231		1
group_2076	hypothetical protein	Human	TW19310	7231		1
group_2077	hypothetical protein	Human	TW19310	7231		1
group_2078	hypothetical protein	Human	TW19310	7231		1
group_2079	hypothetical protein	Human	TW19310	7231		1
group_2080	hypothetical protein	Human	TW19310	7231		1
group_2081	hypothetical protein	Human	TW19310	7231		1
group_2082	hypothetical protein	Human	TW19310	7231		1
group_2083	hypothetical protein	Human	TW19310	7231		1
group_2084	hypothetical protein	Human	TW19310	7231		1
group_2085	hypothetical protein	Human	TW19310	7231		1
group_2086	hypothetical protein	Human	TW19310	7231		1
group_2087	hypothetical protein	Human	TW19316	824	257	1
group_2088	hypothetical protein	Human	TW19316	824	257	1
group_2089	hypothetical protein	Human	TW19321	1034	1034	1
group_2090	hypothetical protein	Human	TW19321	1034	1034	1
group_210	hypothetical protein	Human	TW16706, TW19154	464, 9138	464	2
group_2102	hypothetical protein	Human	TW16709, TW16719	353	353	2
group_2105	hypothetical protein	Human	TW16606, TW19111	982	21	2
group_2106	hypothetical protein	Human	TW16609	353	353	1
group_2107	hypothetical protein	Human	TW16657, TW19244	5221, 7010		2
group_2108	hypothetical protein	Human	TW16657, TW19244	5221, 7010		2
group_211	hypothetical protein	Human	TW16399, TW16443, TW16445, TW16514, TW16515, TW16609, TW16709, TW16719, TW19107, TW19113, TW19118, TW19237, TW19238, TW19243, TW19249, TW19265, TW19266, TW19269, TW19292, TW19302	353, 5326, 2132, 400, 1698, 3515, 2517	353	20
group_2110	hypothetical protein	Human	TW19251, TW19299	6674, 403	403	2
group_2111	hypothetical protein	Human	TW16657, TW19244	5221, 7010		2
group_2112	hypothetical protein	Human	TW19243	1698		1
group_2113	hypothetical protein	Human	TW16373, TW19269	3510, 2517	353	2
group_2114	hypothetical protein	Human	TW19144, TW19152	572, 61	206, 61	2
group_2115	hypothetical protein	Human	TW19269	2517	353	1
group_2116	hypothetical protein	Human	TW16626, TW19263	508	508	2
group_2117	hypothetical protein	Human	TW19293, TW19310	21, 7231	21	2
group_2118	hypothetical protein	Human	TW19105, TW19132, TW19153, TW19259, TW19269, TW19272	464, 12343, 1030, 2517	464, 353	6
group_2119	hypothetical protein	Human	TW16626, TW19263	508	508	2
group_2120	hypothetical protein	Human	TW16651, TW19116	2109, 137	45	2
group_2121	hypothetical protein	Human	TW16657, TW19244, TW19299	5221, 7010, 403	403	3
group_2122	hypothetical protein	Human	TW16657, TW19244	5221, 7010		2
group_2123	hypothetical protein	Human	TW16402, TW16725	45	45	2
group_2124	hypothetical protein	Human	TW16662, TW19244	42, 7010	42	2
group_2125	hypothetical protein	Human	TW16373, TW16702, TW16892, TW19279, TW19296, TW19307	3510, 939, 50, 222	353, 21, 206	6
group_2126	hypothetical protein	Human	TW16706, TW19103, TW19108, TW19109, TW19132, TW19267	464, 1212, 1036, 1223, 12343, 1039	464, 607, 353, 1275	6
group_2128	hypothetical protein	Human	TW19111, TW19241, TW19253, TW19293	982, 22, 21	21, 22	4
group_2129	hypothetical protein	Human	TW16373, TW16609, TW16702, TW19107, TW19265, TW19267, TW19269, TW19270, TW19308, TW19316	3510, 353, 939, 5326, 2132, 1039, 2517, 1707, 5837, 824	353, 607, 354, 257	10
group_2130	hypothetical protein	Human	TW19109, TW19153, TW19240, TW19272	1223, 1030, 9062, 464	1275, 353, 464	4
group_2131	hypothetical protein	Human	TW19153, TW19257, TW19268	1030, 12344, 50	21	3
group_216	hypothetical protein	Human	TW19273	13471		1
group_218	hypothetical protein	Human	TW16455, TW16626, TW16637, TW16656, TW16702, TW19107, TW19113, TW19140, TW19145, TW19153, TW19248, TW19263, TW19321	2310, 508, 7009, 2875, 939, 5326, 2132, 1838, 1030, 354, 1034	607, 508, 353, 354, 1034	13
group_22	hypothetical protein	Human	TW19107, TW19108, TW19128, TW19252, TW19267, TW19269, TW19308, TW19316	5326, 1036, 824, 1039, 2517, 5837	353, 257, 354	8
group_221	hypothetical protein	Human	TW16706, TW19103, TW19109, TW19110, TW19132, TW19151, TW19259, TW19270, TW19272, TW19277, TW19303	464, 1212, 1223, 607, 12343, 10349, 1707	464, 607, 1275	11
group_223	hypothetical protein	Human	TW16373, TW19113, TW19265	3510, 2132	353	3
group_224	hypothetical protein	Human	TW16609, TW19103, TW19105, TW19110, TW19132, TW19151, TW19240, TW19259, TW19270, TW19272, TW19277, TW19303	353, 1212, 464, 607, 12343, 10349, 9062, 1707	353, 607, 464	12
group_229	hypothetical protein	Human	TW16455, TW16644, TW16702, TW19113, TW19119, TW19243, TW19259, TW19270, TW19272, TW19292, TW19301, TW19308	2310, 454, 939, 2132, 2275, 1698, 464, 1707, 3510, 5837	607, 21, 353, 52, 464, 354	12
group_238	hypothetical protein	Human	TW16506, TW16657, TW19120, TW19122, TW19128, TW19152, TW19153, TW19244, TW19252, TW19311, TW19314, TW19315, TW19316, TW19319	52, 5221, 8741, 824, 61, 1030, 7010	52, 353, 257, 61	14
group_243	hypothetical protein	Human	TW16420, TW19108, TW19110, TW19131, TW19135, TW19279, TW19295	50, 1036, 607, 1911, 222	21, 353, 607, 206	7
group_247	hypothetical protein	Human	TW19104, TW19306, TW19309	45, 51, 1904	45, 443	3
group_248	hypothetical protein	Human	TW19104, TW19306	45, 51	45, 443	2
group_25	hypothetical protein	Human	TW19103, TW19108, TW19110, TW19132, TW19151, TW19240, TW19267, TW19270, TW19277, TW19303	1212, 1036, 607, 12343, 10349, 9062, 1039, 1707, 464	607, 353, 464	10
group_255	hypothetical protein	Human	TW16438, TW19108, TW19153, TW19268, TW19316	1911, 1036, 1030, 50, 824	353, 21, 257	5
group_264	hypothetical protein	Human	TW16657	5221		1
group_271	hypothetical protein	Human	TW16402, TW16702, TW19115, TW19248	45, 939, 354	45, 353, 354	4
group_278	hypothetical protein	Human	TW16402, TW16629, TW16637, TW16656, TW16725, TW19104, TW19109, TW19115, TW19153, TW19300	45, 7009, 2875, 1223, 1030	45, 1275	10
group_279	hypothetical protein	Human	TW19244	7010		1
group_28	hypothetical protein	Human	TW16409, TW16706, TW19103, TW19128, TW19252, TW19316	122, 464, 1212, 824	206, 464, 607, 257	6
group_285	hypothetical protein	Human	TW19253	982	21	1
group_288	hypothetical protein	Human	TW16374, TW16499, TW16602, TW16629, TW16638, TW16670, TW16728, TW19109, TW19134, TW19139, TW19144, TW19257, TW19258, TW19276, TW19284, TW19285, TW19294, TW19297, TW19300, TW19321, TW19323	48, 2521, 45, 1223, 6639, 572, 12344, 806, 2782, 918, 475, 1034	48, 45, 1275, 206, 21, 1034	21
group_290	hypothetical protein	Human	TW19107, TW19242, TW19262	5326, 597, 883	21	3
group_298	hypothetical protein	Human	TW16626, TW19109, TW19244, TW19263, TW19308	508, 1223, 7010, 5837	508, 1275, 354	5
group_305	hypothetical protein	Human	TW19244	7010		1
group_312	hypothetical protein	Human	TW16628, TW19113, TW19265, TW19290	4185, 2132, 468	353	4
group_321	hypothetical protein	Human	TW19244	7010		1
group_33	hypothetical protein	Human	TW19104, TW19306, TW19309	45, 51, 1904	45, 443	3
group_338	hypothetical protein	Human	TW16455, TW19110, TW19151, TW19267, TW19303	2310, 607, 10349, 1039	607	5
group_340	hypothetical protein	Human	TW16443, TW16609, TW16702, TW16706, TW19103, TW19109, TW19110, TW19113, TW19118, TW19119, TW19123, TW19132, TW19151, TW19154, TW19240, TW19243, TW19251, TW19256, TW19265, TW19269, TW19277, TW19292, TW19298, TW19299, TW19303	353, 939, 464, 1212, 1223, 607, 2132, 400, 2275, 12343, 10349, 9138, 9062, 1698, 6674, 2517, 403	353, 464, 607, 1275, 52, 403	25
group_342	hypothetical protein	Human	TW16402, TW16702, TW19115, TW19248	45, 939, 354	45, 353, 354	4
group_356	hypothetical protein	Human	TW19273	13471		1
group_36	hypothetical protein	Human	TW16373, TW16399, TW16443, TW16445, TW16514, TW16515, TW16609, TW16702, TW16709, TW16719, TW19113, TW19118, TW19119, TW19123, TW19142, TW19154, TW19237, TW19238, TW19240, TW19243, TW19249, TW19254, TW19256, TW19265, TW19266, TW19269, TW19292, TW19298, TW19301, TW19302, TW19306, TW19309	3510, 353, 939, 2132, 400, 2275, 9138, 9062, 1698, 524, 3515, 2517, 51, 1904	353, 52, 443	32
group_361	hypothetical protein	Human	TW16640, TW19129	222	206	2
group_363	hypothetical protein	Human	TW16702, TW19244	939, 7010	353	2
group_377	hypothetical protein	Human	TW16373, TW16455, TW16656, TW19103, TW19107, TW19110, TW19113, TW19128, TW19132, TW19151, TW19251, TW19252, TW19265, TW19269, TW19299, TW19301, TW19303, TW19308, TW19316	3510, 2310, 2875, 1212, 5326, 607, 2132, 824, 12343, 10349, 6674, 2517, 403, 5837	353, 607, 257, 403, 354	19
group_394	hypothetical protein	Human	TW16506, TW16637, TW16657, TW19120, TW19122, TW19128, TW19152, TW19153, TW19244, TW19252, TW19311, TW19314, TW19315, TW19316, TW19319	52, 7009, 5221, 8741, 824, 61, 1030, 7010	52, 353, 257, 61	15
group_40	hypothetical protein	Human	TW16373, TW16445, TW16609, TW16719, TW19118, TW19142, TW19154, TW19238, TW19243, TW19249, TW19256, TW19265, TW19298, TW19302	3510, 353, 400, 9138, 1698, 2132	353	14
group_400	hypothetical protein	Human	TW16606, TW19102, TW19126, TW19253	982	21	4
group_403	hypothetical protein	Human	TW16373, TW16656, TW19103, TW19105, TW19108, TW19109, TW19110, TW19117, TW19132, TW19151, TW19153, TW19259, TW19265, TW19267, TW19277, TW19303	3510, 2875, 1212, 464, 1036, 1223, 607, 45, 12343, 10349, 1030, 2132, 1039	353, 607, 464, 1275, 45	16
group_407	hypothetical protein	Human	TW16629, TW19241, TW19300	45, 22	45, 22	3
group_41	hypothetical protein	Human	TW16438, TW16455, TW16644, TW16706, TW19103, TW19105, TW19118, TW19132, TW19135, TW19240, TW19243, TW19253, TW19254, TW19259, TW19269, TW19272, TW19277, TW19292, TW19303	1911, 2310, 454, 464, 1212, 400, 12343, 9062, 1698, 982, 524, 2517, 607	607, 21, 464, 353	19
group_410	hypothetical protein	Human	TW16397, TW16399, TW16515, TW16640, TW16651, TW16709, TW16733, TW19105, TW19110, TW19129, TW19142, TW19154, TW19242, TW19266, TW19273, TW19279, TW19281, TW19288	222, 353, 2109, 50, 464, 607, 9138, 597, 3515, 13471	206, 353, 45, 21, 464, 607	18
group_420	hypothetical protein	Human	TW16374, TW16443, TW16609, TW19134, TW19240, TW19244, TW19269	48, 353, 6639, 9062, 7010, 2517	48, 353	7
group_424	hypothetical protein	Human	TW16373, TW16409, TW19107, TW19109, TW19147	3510, 122, 5326, 1223	353, 206, 1275	5
group_425	hypothetical protein	Human	TW19109, TW19128, TW19252, TW19316	1223, 824	1275, 257	4
group_428	hypothetical protein	Human	TW16420, TW16695, TW16733, TW16892, TW19131, TW19270, TW19288, TW19295, TW19296, TW19307	50, 5727, 1707	21, 607	10
group_43	hypothetical protein	Human	TW19104, TW19306, TW19309	45, 51, 1904	45, 443	3
group_45	hypothetical protein	Human	TW19273	13471		1
group_458	hypothetical protein	Human	TW16637, TW19153, TW19321	7009, 1030, 1034	1034	3
group_488	hypothetical protein	Human	TW19243, TW19292, TW19296, TW19307	1698, 50	21	4
group_489	hypothetical protein	Human	TW19244	7010		1
group_494	hypothetical protein	Human	TW16443, TW19117, TW19306, TW19309, TW19312	353, 45, 51, 1904	353, 45, 443	5
group_496	hypothetical protein	Human	TW16626, TW19119, TW19263	508, 2275	508, 52	3
group_497	hypothetical protein	Human	TW16397, TW16640, TW19111, TW19129, TW19134, TW19144, TW19241, TW19281	222, 982, 6639, 572, 22	206, 21, 48, 22	8
group_499	hypothetical protein	Human	TW16702, TW16706, TW19103, TW19107, TW19108, TW19109, TW19110, TW19128, TW19132, TW19151, TW19252, TW19259, TW19267, TW19269, TW19270, TW19272, TW19277, TW19303, TW19316	939, 464, 1212, 5326, 1036, 1223, 607, 824, 12343, 10349, 1039, 2517, 1707	353, 464, 607, 1275, 257	19
group_5	hypothetical protein	Human	TW16637, TW16656, TW19153, TW19321	7009, 2875, 1030, 1034	1034	4
group_505	IS200/IS605 family transposase ISCco1	Human	TW19237, TW19238, TW19243, TW19292, TW19322	353, 1698, 922	353	5
group_514	hypothetical protein	Human	TW19244	7010		1
group_515	hypothetical protein	Human	TW16431, TW16733, TW19110, TW19154, TW19242, TW19243, TW19273, TW19279	3574, 50, 607, 9138, 597, 1698, 13471, 222	21, 607, 206	8
group_520	hypothetical protein	Human	TW16512, TW19144	806, 572	21, 206	2
group_525	hypothetical protein	Human	TW19273	13471		1
group_526	hypothetical protein	Human	TW16606, TW16626, TW16628, TW19109, TW19111, TW19134, TW19241, TW19251, TW19253, TW19263, TW19290	982, 508, 4185, 1223, 6639, 22, 6674, 468	21, 508, 1275, 48, 22, 403	11
group_528	hypothetical protein	Human	TW16637, TW16656, TW19109, TW19153, TW19299, TW19321	7009, 2875, 1223, 1030, 403, 1034	1275, 403, 1034	6
group_53	hypothetical protein	Human	TW16373, TW19259, TW19272, TW19273	3510, 464, 13471	353, 464	4
group_546	hypothetical protein	Human	TW16373, TW19107, TW19109, TW19128, TW19153, TW19252, TW19265, TW19267, TW19268, TW19301, TW19316	3510, 5326, 1223, 824, 1030, 2132, 1039, 50	353, 1275, 257, 21	11
group_558	hypothetical protein	Human	TW16702, TW19109, TW19128, TW19252, TW19269, TW19301, TW19316	939, 1223, 824, 2517, 3510	353, 1275, 257	7
group_567	hypothetical protein	Human	TW16361, TW16373, TW16399, TW16609, TW16657, TW16662, TW16702, TW19110, TW19118, TW19131, TW19135, TW19142, TW19154, TW19241, TW19244, TW19266, TW19288, TW19290, TW19295, TW19296, TW19298	22, 3510, 353, 5221, 42, 939, 607, 400, 50, 1911, 9138, 7010, 3515, 468	22, 353, 42, 607, 21	21
group_569	hypothetical protein	Human	TW16455, TW16629, TW16656, TW19103, TW19110, TW19132, TW19151, TW19241, TW19270, TW19290, TW19300, TW19303	2310, 45, 2875, 1212, 607, 12343, 10349, 22, 1707, 468	607, 45, 22	12
group_57	hypothetical protein	Human	TW16499, TW19134, TW19285	48, 6639, 918	48	3
group_577	hypothetical protein	Human	TW16374, TW16499, TW16602, TW16638, TW16670, TW16728, TW19134, TW19139, TW19144, TW19258, TW19284, TW19285, TW19294, TW19297, TW19323	48, 2521, 6639, 572, 2782, 918, 475	48, 206, 21	15
group_581	hypothetical protein	Human	TW16657, TW19244	5221, 7010		2
group_589	hypothetical protein	Human	TW16373, TW16399, TW16443, TW16651	3510, 353, 2109	353, 45	4
group_592	hypothetical protein	Human	TW16399, TW16651, TW19128, TW19244, TW19292, TW19293, TW19316	353, 2109, 824, 7010, 1698, 21	353, 45, 257, 21	7
group_6	hypothetical protein	Human	TW19154	9138		1
group_602	hypothetical protein	Human	TW16402, TW16725, TW19241, TW19300	45, 22	45, 22	4
group_607	hypothetical protein	Human	TW16373, TW16609, TW16637, TW16656, TW19107, TW19108, TW19128, TW19153, TW19252, TW19265, TW19267, TW19269, TW19270, TW19301, TW19308, TW19316	3510, 353, 7009, 2875, 5326, 1036, 824, 1030, 2132, 1039, 2517, 1707, 5837	353, 257, 607, 354	16
group_611	hypothetical protein	Human	TW16606, TW16626, TW16628, TW19109, TW19111, TW19134, TW19241, TW19251, TW19253, TW19263, TW19290	982, 508, 4185, 1223, 6639, 22, 6674, 468	21, 508, 1275, 48, 22, 403	11
group_65	hypothetical protein	Human	TW16402, TW16702, TW16725, TW19115, TW19248	45, 939, 354	45, 353, 354	5
group_66	hypothetical protein	Human	TW16455, TW19110, TW19151, TW19267, TW19303	2310, 607, 10349, 1039	607	5
group_663	hypothetical protein	Human	TW16409, TW19135, TW19290	122, 1911, 468	206	3
group_664	hypothetical protein	Human	TW16409, TW16606, TW16694, TW19109, TW19149, TW19241, TW19278	122, 982, 1223, 1244, 22	206, 21, 1275, 61, 22	7
group_665	hypothetical protein	Human	TW19128, TW19252, TW19316	824	257	3
group_674	hypothetical protein	Human	TW19105, TW19132, TW19269, TW19277	464, 12343, 2517	464, 353	4
group_68	hypothetical protein	Human	TW19114, TW19120, TW19122, TW19311, TW19314, TW19319	429, 8741, 52	48, 353, 52	6
group_69	hypothetical protein	Human	TW16373, TW16374, TW16397, TW16409, TW16499, TW16602, TW16609, TW16638, TW16640, TW16670, TW16728, TW19114, TW19119, TW19128, TW19129, TW19134, TW19139, TW19147, TW19252, TW19258, TW19267, TW19279, TW19281, TW19284, TW19285, TW19294, TW19297, TW19301, TW19310, TW19316, TW19323	3510, 48, 222, 122, 2521, 353, 429, 2275, 824, 6639, 1039, 2782, 918, 475, 7231	353, 48, 206, 52, 257, 21	31
group_690	hypothetical protein	Human	TW16373, TW16455, TW16626, TW19103, TW19107, TW19109, TW19110, TW19111, TW19128, TW19132, TW19151, TW19251, TW19252, TW19263, TW19267, TW19269, TW19270, TW19293, TW19299, TW19301, TW19303, TW19308, TW19316	3510, 2310, 508, 1212, 5326, 1223, 607, 982, 824, 12343, 10349, 6674, 1039, 2517, 1707, 21, 403, 5837	353, 607, 508, 1275, 21, 257, 403, 354	23
group_703	hypothetical protein	Human	TW16438, TW16443, TW16609, TW16702, TW19105, TW19107, TW19108, TW19109, TW19110, TW19113, TW19118, TW19128, TW19132, TW19140, TW19145, TW19151, TW19240, TW19243, TW19251, TW19252, TW19267, TW19269, TW19277, TW19292, TW19298, TW19299, TW19303, TW19308, TW19316	1911, 353, 939, 464, 5326, 1036, 1223, 607, 2132, 400, 824, 12343, 1838, 10349, 9062, 1698, 6674, 1039, 2517, 403, 5837	353, 464, 1275, 607, 257, 403, 354	29
group_710	hypothetical protein	Human	TW16361, TW16628, TW19241, TW19290, TW19299	22, 4185, 468, 403	22, 403	5
group_713	hypothetical protein	Human	TW16373, TW16399, TW16443, TW16651	3510, 353, 2109	353, 45	4
group_741	hypothetical protein	Human	TW16373, TW16409, TW19119, TW19147	3510, 122, 2275	353, 206, 52	4
group_748	hypothetical protein	Human	TW16374, TW16499, TW16602, TW16638, TW16670, TW16728, TW19134, TW19139, TW19144, TW19258, TW19284, TW19285, TW19294, TW19297, TW19323	48, 2521, 6639, 572, 2782, 918, 475	48, 206, 21	15
group_757	hypothetical protein	Human	TW19241	22	22	1
group_773	hypothetical protein	Human	TW16657, TW19244	5221, 7010		2
group_779	hypothetical protein	Human	TW16373, TW16455, TW16702, TW19103, TW19107, TW19110, TW19128, TW19132, TW19151, TW19252, TW19269, TW19270, TW19301, TW19303, TW19308, TW19316	3510, 2310, 939, 1212, 5326, 607, 824, 12343, 10349, 2517, 1707, 5837	353, 607, 257, 354	16
group_787	hypothetical protein	Human	TW16455, TW16644, TW19103, TW19135, TW19142, TW19153, TW19154, TW19240, TW19251, TW19254, TW19270, TW19298, TW19299	2310, 454, 1212, 1911, 353, 1030, 9138, 9062, 6674, 524, 1707, 403	607, 21, 353, 403	13
group_794	hypothetical protein	Human	TW19109	1223	1275	1
group_798	hypothetical protein	Human	TW16702, TW19107, TW19108, TW19109, TW19113, TW19128, TW19252, TW19270, TW19277, TW19301	939, 5326, 1036, 1223, 2132, 824, 1707, 464, 3510	353, 1275, 257, 607, 464	10
group_807	hypothetical protein	Human	TW19104, TW19306, TW19309	45, 51, 1904	45, 443	3
group_814	hypothetical protein	Human	TW16373, TW16399, TW16438, TW16443, TW16445, TW16455, TW16609, TW16644, TW16706, TW16709, TW16719, TW19103, TW19105, TW19110, TW19113, TW19118, TW19119, TW19123, TW19130, TW19132, TW19140, TW19142, TW19145, TW19151, TW19154, TW19237, TW19238, TW19240, TW19243, TW19249, TW19251, TW19254, TW19256, TW19265, TW19266, TW19269, TW19270, TW19277, TW19292, TW19298, TW19299, TW19302, TW19303	3510, 353, 1911, 2310, 454, 464, 1212, 607, 2132, 400, 2275, 929, 12343, 1838, 10349, 9138, 9062, 1698, 6674, 524, 3515, 2517, 1707, 403	353, 607, 21, 464, 52, 257, 403	43
group_826	hypothetical protein	Human	TW16373, TW19108, TW19117, TW19269, TW19310, TW19312	3510, 1036, 45, 2517, 7231	353, 45	6
group_845	hypothetical protein	Human	TW16438, TW19306, TW19309	1911, 51, 1904	443	3
group_849	hypothetical protein	Human	TW16373, TW19108, TW19117, TW19269, TW19310, TW19312	3510, 1036, 45, 2517, 7231	353, 45	6
group_859	hypothetical protein	Human	TW19107, TW19242, TW19262	5326, 597, 883	21	3
group_861	hypothetical protein	Human	TW16373, TW16702, TW19103, TW19105, TW19109, TW19110, TW19128, TW19132, TW19151, TW19252, TW19265, TW19269, TW19270, TW19277, TW19303, TW19316	3510, 939, 1212, 464, 1223, 607, 824, 12343, 10349, 2132, 2517, 1707	353, 607, 464, 1275, 257	16
group_865	GDP-L-fucose synthase	Human	TW16373, TW16397, TW16455, TW16640, TW19110, TW19129, TW19151, TW19244, TW19251, TW19267, TW19281, TW19303	3510, 222, 2310, 607, 10349, 7010, 6674, 1039	353, 206, 607, 403	12
group_87	hypothetical protein	Human	TW16609, TW16706, TW19105, TW19259, TW19272, TW19277, TW19301	353, 464, 3510	353, 464	7
group_88	hypothetical protein	Human	TW16629, TW19128, TW19252	45, 824	45, 257	3
group_889	GDP-L-fucose synthase	Human	TW16402, TW16702, TW16725, TW19115, TW19248, TW19273	45, 939, 354, 13471	45, 353, 354	6
group_892	hypothetical protein	Human	TW16606, TW19149, TW19241, TW19253, TW19278	982, 1244, 22	21, 61, 22	5
group_903	hypothetical protein	Human	TW16399, TW16438, TW16443, TW16445, TW16455, TW16514, TW16515, TW16644, TW16706, TW16709, TW16719, TW19103, TW19105, TW19107, TW19109, TW19110, TW19113, TW19118, TW19119, TW19123, TW19128, TW19132, TW19142, TW19154, TW19237, TW19238, TW19243, TW19249, TW19252, TW19254, TW19256, TW19266, TW19270, TW19277, TW19292, TW19298, TW19302, TW19303, TW19308, TW19316	353, 1911, 2310, 454, 464, 1212, 5326, 1223, 607, 2132, 400, 2275, 824, 12343, 9138, 1698, 524, 3515, 1707, 5837	353, 607, 21, 464, 1275, 52, 257, 354	40
group_904	hypothetical protein	Human	TW16361, TW16628, TW19241, TW19290, TW19299	22, 4185, 468, 403	22, 403	5
group_911	hypothetical protein	Human	TW19104, TW19306, TW19309	45, 51, 1904	45, 443	3
group_925	hypothetical protein	Human	TW19108, TW19114, TW19310	1036, 429, 7231	353, 48	3
group_926	hypothetical protein	Human	TW16373, TW16399, TW16443, TW16514, TW16609, TW16702, TW16709, TW16719, TW19113, TW19118, TW19119, TW19123, TW19142, TW19154, TW19237, TW19238, TW19240, TW19243, TW19249, TW19254, TW19256, TW19265, TW19266, TW19269, TW19292, TW19298, TW19301, TW19302, TW19306, TW19309	3510, 353, 939, 2132, 400, 2275, 9138, 9062, 1698, 524, 3515, 2517, 51, 1904	353, 52, 443	30
group_927	IS1595 family transposase ISAcsp6	Human	TW16702, TW19113, TW19265, TW19269	939, 2132, 2517	353	4
group_942	hypothetical protein	Human	TW16455, TW16629, TW16656, TW19103, TW19110, TW19132, TW19151, TW19241, TW19270, TW19290, TW19300, TW19303	2310, 45, 2875, 1212, 607, 12343, 10349, 22, 1707, 468	607, 45, 22	12
group_976	hypothetical protein	Human	TW16373, TW16626, TW19134, TW19140, TW19145, TW19263	3510, 508, 6639, 1838	353, 508, 48	6
group_98	hypothetical protein	Human	TW19237, TW19238, TW19243, TW19292, TW19322	353, 1698, 922	353	5
group_981	hypothetical protein	Human	TW16397, TW16640, TW19129, TW19279, TW19281, TW19299	222, 403	206, 403	6
group_982	hypothetical protein	Human	TW16443, TW19105, TW19117, TW19119, TW19248, TW19267, TW19284, TW19285, TW19294, TW19306, TW19309, TW19312	353, 464, 45, 2275, 354, 1039, 2782, 918, 475, 51, 1904	353, 464, 45, 52, 354, 21, 48, 443	12
group_99	hypothetical protein	Human	TW19241	22	22	1
group_995	IS1595 family transposase ISCco3	Human	TW16626, TW16656, TW19263	508, 2875	508	3
haeIIIM	Modification methylase HaeIII	Human	TW16638	48	48	1
hcpC_2	Putative beta-lactamase HcpC	Human	TW16420, TW16695, TW16733, TW16892, TW19131, TW19268, TW19288, TW19295, TW19296, TW19307	50, 5727	21	10
hhaIM	Modification methylase HhaI	Human	TW16626, TW19263	508	508	2
hindIIIM	Modification methylase HindIII	Human	TW19119, TW19154	2275, 9138	52	2
hsdR	Type-1 restriction enzyme R protein	Human	TW16374, TW16499, TW16602, TW16638, TW16670, TW16728, TW19134, TW19139, TW19144, TW19258, TW19284, TW19285, TW19294, TW19297, TW19323	48, 2521, 6639, 572, 2782, 918, 475	48, 206, 21	15
hsdS	Type-1 restriction enzyme EcoKI specificity protein	Human	TW19103, TW19132, TW19243, TW19270, TW19292, TW19303	1212, 12343, 1698, 1707, 607	607	6
hsdS~~~hsdS_2	Type-1 restriction enzyme EcoKI specificity protein;hypothetical protein	Human	TW16361, TW16373, TW16374, TW16397, TW16409, TW16499, TW16506, TW16602, TW16609, TW16628, TW16638, TW16640, TW16651, TW16656, TW16662, TW16670, TW16706, TW16728, TW19105, TW19107, TW19110, TW19114, TW19119, TW19122, TW19129, TW19134, TW19139, TW19144, TW19147, TW19154, TW19241, TW19248, TW19258, TW19259, TW19267, TW19272, TW19273, TW19277, TW19279, TW19281, TW19284, TW19285, TW19290, TW19294, TW1…	22, 3510, 48, 222, 122, 52, 2521, 353, 4185, 2109, 2875, 42, 464, 5326, 607, 429, 2275, 6639, 572, 9138, 354, 1039, 13471, 2782, 918, 468, 475, 7231	22, 353, 48, 206, 52, 45, 42, 464, 607, 354, 21	52
hyuP	Hydantoin permease	Human	TW19244	7010		1
intA~~~intA_1	hypothetical protein;Prophage integrase IntA	Human	TW16626, TW19109, TW19263	508, 1223	508, 1275	3
intS	Prophage integrase IntS	Human	TW16626, TW19109, TW19263	508, 1223	508, 1275	3
iolG_2	Inositol 2-dehydrogenase	Human	TW19273	13471		1
isfD2	Sulfoacetaldehyde reductase 2	Human	TW16657	5221		1
ispD	hypothetical protein;2-C-methyl-D-erythritol 4-phosphate cytidylyltransferase	Human	TW16374, TW16499, TW16629, TW16638, TW16670, TW16728, TW19109, TW19134, TW19139, TW19144, TW19257, TW19258, TW19276, TW19284, TW19285, TW19294, TW19297, TW19300, TW19321, TW19323	48, 45, 1223, 6639, 572, 12344, 806, 2782, 918, 475, 2521, 1034	48, 45, 1275, 206, 21, 1034	20
kdgT	2-keto-3-deoxygluconate permease	Human	TW19109	1223	1275	1
kdpA_1	Potassium-transporting ATPase potassium-binding subunit	Human	TW16612, TW16723	21	21	2
kdsB_1	8-amino-38-dideoxy-manno-octulosonate cytidylyltransferase	Human	TW19104, TW19306, TW19309	45, 51, 1904	45, 443	3
kgtP_2	Alpha-ketoglutarate permease	Human	TW16657, TW19111, TW19244	5221, 982, 7010	21	3
kynB	Kynurenine formamidase	Human	TW19273	13471		1
legG_1	GDP/UDP-NN'-diacetylbacillosamine 2-epimerase (hydrolyzing)	Human	TW16626, TW19109, TW19244, TW19263, TW19308	508, 1223, 7010, 5837	508, 1275, 354	5
lexA_2	LexA repressor	Human	TW19154	9138		1
linA	Lincosamide resistance protein	Human	TW19101, TW19274	10579, 982	21	2
mboIR	Type-2 restriction enzyme MboI	Human	TW16637, TW19244	7009, 7010		2
metQ_2	D-methionine-binding lipoprotein MetQ	Human	TW19109	1223	1275	1
moaA_1	GTP 3'8-cyclase	Human	TW16455, TW19110, TW19151, TW19267, TW19303	2310, 607, 10349, 1039	607	5
moaA_2	hypothetical protein;GTP 3'8-cyclase	Human	TW16361, TW19109, TW19241, TW19299	22, 1223, 403	22, 1275, 403	4
moaA_2~~~moaA_3	GTP 3'8-cyclase;hypothetical protein	Human	TW16361, TW16420, TW16733, TW16892, TW19131, TW19241, TW19288, TW19295, TW19296, TW19299, TW19307	22, 50, 403	22, 21, 403	11
mraY_2	Phospho-N-acetylmuramoyl-pentapeptide-transferase	Human	TW16657, TW19244	5221, 7010		2
nucA	Nuclease;hypothetical protein	Human	TW16640, TW19129	222	206	2
pepT	Peptidase T	Human	TW16657, TW19244	5221, 7010		2
pet	Serine protease pet autotransporter	Human	TW16657	5221		1
pgdA	Peptidoglycan deacetylase	Human	TW19244	7010		1
pglH_1	hypothetical protein;GalNAc-alpha-(1->4)-GalNAc-alpha-(1->3)-diNAcBac-PP-undecaprenol alpha-14-N-acetyl-D-galactosaminyltransferase	Human	TW16637, TW19153	7009, 1030		2
pknD	Serine/threonine-protein kinase PknD	Human	TW16374, TW16443, TW16609, TW19134, TW19244, TW19269	48, 353, 6639, 7010, 2517	48, 353	6
proP_4~~~nanT	Proline/betaine transporter;Sialic acid transporter NanT	Human	TW16626, TW16657, TW19244, TW19263	508, 5221, 7010	508	4
prpB	2-methylisocitrate lyase	Human	TW16657, TW19244	5221, 7010		2
prpC	2-methylcitrate synthase	Human	TW16657, TW19244	5221, 7010		2
prpD	2-methylcitrate dehydratase	Human	TW16657, TW19244	5221, 7010		2
pyk_2	Pyruvate kinase	Human	TW19117, TW19312	45	45	2
recF	hypothetical protein;DNA replication and repair protein RecF	Human	TW16609, TW16702, TW19265, TW19301	353, 939, 2132, 3510	353	4
rfbF	Glucose-1-phosphate cytidylyltransferase	Human	TW16455, TW19110, TW19151, TW19267, TW19303	2310, 607, 10349, 1039	607	5
rfbJ	CDP-abequose synthase	Human	TW16651, TW19116	2109, 137	45	2
satA	Streptothricin acetyltransferase A	Human	TW19113, TW19152, TW19265, TW19269	2132, 61, 2517	353, 61	4
sat_1	Sulfate adenylyltransferase	Human	TW19117, TW19312	45	45	2
scoA	Succinyl-CoA:3-ketoacid coenzyme A transferase subunit A	Human	TW16657, TW19244	5221, 7010		2
scoB_1	Succinyl-CoA:3-ketoacid coenzyme A transferase subunit B	Human	TW16657, TW19244	5221, 7010		2
scoB_2	Succinyl-CoA:3-ketoacid coenzyme A transferase subunit B	Human	TW16657, TW19244	5221, 7010		2
sctC_2	Type 3 secretion system secretin	Human	TW19310	7231		1
sdaC	Serine transporter	Human	TW16657, TW19108, TW19114, TW19120, TW19244	5221, 1036, 429, 8741, 7010	353, 48	5
sdcS	Sodium-dependent dicarboxylate transporter SdcS	Human	TW16657, TW19244	5221, 7010		2
sdhA_3	8-methylmenaquinol:fumarate reductase flavoprotein subunit;hypothetical protein	Human	TW16657, TW19244	5221, 7010		2
sdhA_4	8-methylmenaquinol:fumarate reductase flavoprotein subunit	Human	TW16657, TW19244	5221, 7010		2
sdhB_2	8-methylmenaquinol:fumarate reductase iron-sulfur subunit	Human	TW16657, TW19244	5221, 7010		2
senX3	Signal-transduction histidine kinase senX3;hypothetical protein	Human	TW16657, TW19244	5221, 7010		2
sotB_2	sugar efflux transporter	Human	TW16637	7009		1
spnQ	dTDP-4-dehydro-26-dideoxy-D-glucose 3-dehydratase	Human	TW16651, TW19116	2109, 137	45	2
suhB	Inositol-1-monophosphatase	Human	TW19104, TW19306, TW19309	45, 51, 1904	45, 443	3
thlA	Acetyl-CoA acetyltransferase	Human	TW16657, TW19244	5221, 7010		2
topA_1	DNA topoisomerase 1	Human	TW19109	1223	1275	1
torZ_2~~~torZ_3~~~dmsA~~~torZ~~~torZ_1~~~bisC	Trimethylamine-N-oxide reductase 2;Dimethyl sulfoxide/trimethylamine N-oxide reductase;hypothetical protein;Biotin sulfoxide reductase	Human	TW16628, TW16657, TW19244, TW19251, TW19253, TW19267, TW19290, TW19299	4185, 5221, 7010, 6674, 982, 1039, 468, 403	403, 21	8
traC_2~~~traC	hypothetical protein;DNA primase TraC	Human	TW16374, TW16443, TW16638, TW16702, TW16706, TW19103, TW19105, TW19107, TW19108, TW19109, TW19128, TW19132, TW19153, TW19240, TW19241, TW19244, TW19252, TW19259, TW19265, TW19267, TW19268, TW19269, TW19270, TW19272, TW19277, TW19301, TW19316	48, 353, 939, 464, 1212, 5326, 1036, 1223, 824, 12343, 1030, 9062, 22, 7010, 2132, 1039, 50, 2517, 1707, 3510	48, 353, 464, 607, 1275, 257, 22, 21	27
tuaD	UDP-glucose 6-dehydrogenase TuaD	Human	TW16651, TW19116	2109, 137	45	2
udk	Uridine kinase	Human	TW16374, TW16629, TW16638, TW16670, TW16728, TW19109, TW19134, TW19139, TW19144, TW19257, TW19258, TW19276, TW19284, TW19285, TW19294, TW19297, TW19300, TW19321, TW19323	48, 45, 1223, 6639, 572, 12344, 806, 2782, 918, 475, 2521, 1034	48, 45, 1275, 206, 21, 1034	19
vapD	Endoribonuclease VapD	Human	TW19144, TW19152	572, 61	206, 61	2
yafV	Omega-amidase YafV	Human	TW19244	7010		1
ydeN	Putative hydrolase YdeN	Human	TW16626, TW19263	508	508	2
ydiO	putative BsuMI modification methylase subunit YdiO	Human	TW16397, TW16420, TW16640, TW19129, TW19279, TW19281	222, 50	206, 21	6
yeeD	Putative sulfur carrier protein YeeD	Human	TW19108, TW19114, TW19310	1036, 429, 7231	353, 48	3
yihN_3/yihN_1/yihN_2/yihN	Inner membrane protein YihN	Human	TW16438, TW16626, TW19109, TW19117, TW19135, TW19251, TW19263, TW19299, TW19312	1911, 508, 1223, 45, 6674, 403	508, 1275, 45, 403	9
yjaB	Peptidyl-lysine N-acetyltransferase YjaB	Human	TW19108, TW19267, TW19273	1036, 1039, 13471	353	3
ynfM	Inner membrane transport protein YnfM;hypothetical protein	Human	TW16637, TW16656, TW19108, TW19109, TW19153, TW19306, TW19309, TW19321	7009, 2875, 1036, 1223, 1030, 51, 1904, 1034	353, 1275, 443, 1034	8
yoaD	Putative 2-hydroxyacid dehydrogenase YoaD	Human	TW19104, TW19306, TW19309	45, 51, 1904	45, 443	3

## Sheet: Table S4
Table S4. Predicted source for 175 human-derived Campylobacter jejuni strains from Michigan cases.
Strains	BioProject	NCBI ID	PubMLST ID	Year of isolation	Michigan specific†	Residence Type	ST	CC	aiSource host prediction	aiSource probability score
TW16637	PRJNA305291	SAMN04323590	28143	2012	No	Rural	7009		bird	0.48
TW16656	PRJNA305291	SAMN04323601	28153	2012	No	Rural	2875		bird	0.369
TW16657	PRJNA305291	SAMN04323602	28154	2012	Yes	Urban	5221		bird	0.463
TW19321	PRJNA368990	SAMN10506163	143429	2014	No	Urban	1034	1034	bird	0.877
TW16361	PRJNA305291	SAMN04323532	28088	2011		Rural	22	22	cattle	0.553
TW16398	PRJNA305291	SAMN04323538	28094	2011			982	21	cattle	0.636
TW16399	PRJNA305291	SAMN04323539	28095	2011	No		353	353	cattle	0.636
TW16431	PRJNA305291	SAMN04323547	28102	2011	No	Urban	3574	21	cattle	0.747
TW16498	PRJNA305291	SAMN04323570	28125	2012	Yes	Urban	982	21	cattle	0.916
TW16499	PRJNA305291	SAMN04323571	28126	2012	Yes	Urban	48	48	cattle	0.703
TW16510	PRJNA305291	SAMN04323573	28128	2012	No	Urban	8	21	cattle	0.485
TW16512	PRJNA305291	SAMN04323575	28129	2012	No	Rural	806	21	cattle	0.558
TW16606	PRJNA305291	SAMN04323579	28133	2012	Yes	Rural	982	21	cattle	0.901
TW16621	PRJNA305291	SAMN04323584	28137	2012	No	Rural	929	257	cattle	0.984
TW16626	PRJNA305291	SAMN04323585	28138	2012		Urban	508	508	cattle	0.883
TW16628	PRJNA305291	SAMN04323586	28139	2012	Yes	Urban	4185		cattle	0.402
TW16646	PRJNA305291	SAMN04323595	28148	2012		Rural	982	21	cattle	0.973
TW16647	PRJNA305291	SAMN04323596	28149	2012	Yes	Rural	982	21	cattle	0.887
TW16649	PRJNA305291	SAMN04323598	28150	2012	Yes	Rural	922		cattle	0.608
TW16693	PRJNA305291	SAMN04323609	28159	2012	Yes	Rural	982	21	cattle	0.851
TW16694	PRJNA305291	SAMN04323610	28160	2012	No	Urban	982	21	cattle	0.953
TW16702	PRJNA305291	SAMN04323613	28163	2012	Yes	Urban	939	353	cattle	0.655
TW16706	PRJNA305291	SAMN04323614	28164	2012	No	Rural	464	464	cattle	0.965
TW16707	PRJNA305291	SAMN04323615	28165	2012			922		cattle	0.58
TW16720	PRJNA305291	SAMN04323618	28168	2012	Yes	Rural	21	21	cattle	0.908
TW16733	PRJNA305291	SAMN04323624	28174	2012			50	21	cattle	0.951
TW19101	PRJNA951423	SAMN34041912	143319	2013	No	Urban	10579		cattle	0.98
TW19102	PRJNA951423	SAMN34041913	143320	2013			982	21	cattle	0.917
TW19111	PRJNA951423	SAMN34041920	143328	2013	Yes	Urban	982	21	cattle	0.94
TW19117	PRJNA951423	SAMN34041926	143334	2013	Yes	Urban	45	45	cattle	0.734
TW19124	PRJNA951423	SAMN34041930	143340	2013	Yes	Urban	929	257	cattle	0.807
TW19126	PRJNA368990	SAMN10506055	143341	2013	No	Rural	982	21	cattle	0.869
TW19129	PRJNA951423	SAMN34041931	143343	2013	Yes	Urban	222	206	cattle	0.746
TW19130	PRJNA951423	SAMN34041979	143344	2013			929	257	cattle	0.935
TW19135	PRJNA951423	SAMN34041984	143347	2013	Yes	Rural	1911		cattle	0.483
TW19137	PRJNA951423	SAMN34041986	143348	2013	Yes	Urban	922		cattle	0.83
TW19138	PRJNA951423	SAMN34041987	143349	2013	Yes	Rural	922		cattle	0.499
TW19144	PRJNA368990	SAMN10506069	143353	2013	Yes	Urban	572	206	cattle	0.893
TW19154	PRJNA951423	SAMN34041992	143360	2014	No	Rural	9138		cattle	0.714
TW19241	PRJNA951423	SAMN34041997	143365	2014	Yes	Urban	22	22	cattle	0.846
TW19243	PRJNA951423	SAMN34041998	143367	2014	Yes	Urban	1698		cattle	0.846
TW19251	PRJNA951423	SAMN34042003	143372	2014	Yes	Urban	6674	403	cattle	0.554
TW19253	PRJNA951423	SAMN34042004	143374	2014	Yes	Rural	982	21	cattle	0.875
TW19255	PRJNA951423	SAMN34042006	143376	2014		Urban	806	21	cattle	0.902
TW19257	PRJNA951423	SAMN34042008	116012	2014	Yes	Rural	12344		cattle	0.767
TW19262	PRJNA951423	SAMN34042009	143380	2014	No	Rural	883	21	cattle	0.731
TW19263	PRJNA951423	SAMN34042010	143381	2014	Yes	Urban	508	508	cattle	0.884
TW19267	PRJNA368990	SAMN11845849	143384	2014	No	Urban	1039		cattle	0.801
TW19271	PRJNA368990	SAMN10506141	143388	2014	No	Urban	982	21	cattle	0.864
TW19273	PRJNA951423	SAMN34042013	143390	2014	No	Urban	13471		cattle	0.44
TW19274	PRJNA368990	SAMN11845846	143391	2014	Yes	Rural	982	21	cattle	0.9
TW19276	PRJNA368990	SAMN10734826	143392	2014	No	Urban	806	21	cattle	0.9
TW19279	PRJNA368990	SAMN10506175	143395	2014	Yes	Rural	222	206	cattle	0.538
TW19281	PRJNA368990	SAMN10506176	143396	2014	Yes	Urban	222	206	cattle	0.521
TW19285	PRJNA951423	SAMN34042017	143399	2014	No	Rural	918	48	cattle	0.882
TW19288	PRJNA368990	SAMN10506073	143400	2014	No	Urban	50	21	cattle	0.555
TW19290	PRJNA368990	SAMN10506110	143401	2014		Rural	468		cattle	0.469
TW19292	PRJNA368990	SAMN10506065	143402	2014	Yes	Urban	1698		cattle	0.84
TW19293	PRJNA368990	SAMN10506077	143403	2014	No	Rural	21	21	cattle	0.581
TW19296	PRJNA368990	SAMN10506137	143406	2014	Yes	Urban	50	21	cattle	0.476
TW19297	PRJNA368990	SAMN10506162	143407	2014	No	Urban	2521	48	cattle	0.41
TW19299	PRJNA368990	SAMN10506168	143409	2014	Yes	Urban	403	403	cattle	0.628
TW19307	PRJNA368990	SAMN10506184	143415	2014		Urban	50	21	cattle	0.476
TW19310	PRJNA368990	SAMN10506063	143418	2014	No	Urban	7231		cattle	0.816
TW19312	PRJNA368990	SAMN10506074	143420	2014	No	Rural	45	45	cattle	0.734
TW19313	PRJNA368990	SAMN10506111	143421	2014	Yes	Urban	929	257	cattle	0.661
TW19317	PRJNA368990	SAMN10506068	143425	2014			929	257	cattle	0.665
TW19318	PRJNA368990	SAMN10506070	143426	2014		Urban	929	257	cattle	0.655
TW19320	PRJNA368990	SAMN10506154	143428	2014		Rural	922		cattle	0.866
TW19322	PRJNA368990	SAMN10506164	143430	2014	Yes	Rural	922		cattle	0.881
TW16373	PRJNA305291	SAMN04323535	28091	2011	Yes	Rural	3510	353	chicken	0.916
TW16374	PRJNA305291	SAMN04323536	28092	2011	Yes	Urban	48	48	chicken	0.504
TW16402	PRJNA305291	SAMN04323542	28097	2011	No	Rural	45	45	chicken	0.898
TW16409	PRJNA305291	SAMN04323543	28098	2011	No	Urban	122	206	chicken	0.747
TW16420	PRJNA305291	SAMN04323544	28099	2011	No	Urban	50	21	chicken	0.874
TW16438	PRJNA305291	SAMN04323549	28104	2011	Yes	Urban	1911		chicken	0.925
TW16442	PRJNA305291	SAMN04323552	28107	2011	Yes	Urban	267	283	chicken	0.824
TW16443	PRJNA305291	SAMN04323553	28108	2011	No	Urban	353	353	chicken	0.927
TW16445	PRJNA305291	SAMN04323555	28110	2011		Urban	353	353	chicken	0.98
TW16455	PRJNA305291	SAMN04323560	28115	2011	No	Urban	2310	607	chicken	0.319
TW16506	PRJNA305291	SAMN04323572	28127	2012		Rural	52	52	chicken	0.888
TW16514	PRJNA305291	SAMN04323576	28130	2012		Urban	353	353	chicken	0.888
TW16515	PRJNA305291	SAMN04323577	28131	2012		Urban	353	353	chicken	0.973
TW16602	PRJNA305291	SAMN04323578	28132	2012	Yes	Urban	2521	48	chicken	0.733
TW16609	PRJNA305291	SAMN04323581	28134	2012	No		353	353	chicken	0.895
TW16629	PRJNA305291	SAMN04323587	28140	2012	Yes	Urban	45	45	chicken	0.838
TW16632	PRJNA305291	SAMN04323588	28141	2012		Rural	45	45	chicken	0.854
TW16638	PRJNA305291	SAMN04323591	28144	2012	Yes	Rural	48	48	chicken	0.725
TW16651	PRJNA305291	SAMN04323599	28151	2012	No	Rural	2109	45	chicken	0.941
TW16662	PRJNA305291	SAMN04323603	28155	2012	Yes	Urban	42	42	chicken	0.981
TW16670	PRJNA305291	SAMN04323606	28158	2012		Rural	48	48	chicken	0.675
TW16695	PRJNA305291	SAMN04323611	28161	2012	No	Urban	5727	21	chicken	0.665
TW16709	PRJNA305291	SAMN04323616	28166	2012		Urban	353	353	chicken	0.978
TW16719	PRJNA305291	SAMN04323617	28167	2012		Urban	353	353	chicken	0.897
TW16725	PRJNA305291	SAMN04323621	28171	2012	Yes	Urban	45	45	chicken	0.64
TW16728	PRJNA305291	SAMN04323623	28173	2012	Yes	Urban	48	48	chicken	0.713
TW16892	PRJNA368990	SAMN11785417	143317	2013		Urban	50	21	chicken	0.662
TW19103	PRJNA951423	SAMN34041914	143321	2013		Urban	1212	607	chicken	0.894
TW19104	PRJNA951423	SAMN34041915	143322	2013	Yes	Urban	45	45	chicken	0.501
TW19107	PRJNA951423	SAMN34041917	143324	2013			5326		chicken	0.801
TW19108	PRJNA368990	SAMN10506171	143325	2013			1036	353	chicken	0.527
TW19109	PRJNA951423	SAMN34041918	143326	2013	No	Urban	1223	1275	chicken	0.582
TW19110	PRJNA951423	SAMN34041919	143327	2013	Yes	Rural	607	607	chicken	0.903
TW19112	PRJNA951423	SAMN34041921	143329	2013	Yes	Urban	267	283	chicken	0.806
TW19113	PRJNA951423	SAMN34041922	143330	2011	Yes	Rural	2132	353	chicken	0.864
TW19114	PRJNA951423	SAMN34041923	143331	2013			429	48	chicken	0.946
TW19115	PRJNA951423	SAMN34041924	143332	2013	Yes	Urban	45	45	chicken	0.519
TW19116	PRJNA951423	SAMN34041925	143333	2013			137	45	chicken	0.901
TW19118	PRJNA951423	SAMN34041927	143335	2013	No	Rural	400	353	chicken	0.969
TW19119	PRJNA951423	SAMN34041928	143336	2013	No	Rural	2275	52	chicken	0.845
TW19120	PRJNA951423	SAMN34041929	143337	2013		Urban	8741	353	chicken	0.784
TW19122	PRJNA368990	SAMN10506167	143338	2013	Yes	Rural	52	52	chicken	0.727
TW19123	PRJNA368990	SAMN11785415	143339	2013	Yes	Urban	353	353	chicken	0.585
TW19128	PRJNA368990	SAMN10506188	143342	2013	No	Rural	824	257	chicken	0.776
TW19132	PRJNA951423	SAMN34041981	116011	2013	No	Rural	12343		chicken	0.64
TW19134	PRJNA951423	SAMN34041983	143346	2013	No	Rural	6639	48	chicken	0.482
TW19139	PRJNA951423	SAMN34041988	143350	2013		Urban	48	48	chicken	0.473
TW19140	PRJNA368990	SAMN10506066	143351	2013		Urban	1838	353	chicken	0.889
TW19142	PRJNA951423	SAMN34041989	143352	2013			353	353	chicken	0.822
TW19145	PRJNA951423	SAMN34041990	143354	2013	No	Urban	1838	353	chicken	0.859
TW19147	PRJNA951423	SAMN34041991	143355	2013	No	Rural	122	206	chicken	0.719
TW19151	PRJNA368990	SAMN10506132	143357	2014	No	Urban	10349		chicken	0.949
TW19237	PRJNA951423	SAMN34041993	143361	2013	Yes	Urban	353	353	chicken	0.801
TW19238	PRJNA951423	SAMN34041994	143362	2013	Yes	Urban	353	353	chicken	0.863
TW19240	PRJNA951423	SAMN34041996	143364	2014	No	Urban	9062	353	chicken	0.876
TW19246	PRJNA951423	SAMN34042000	143369	2014	Yes	Urban	267	283	chicken	0.793
TW19248	PRJNA951423	SAMN34042001	143370	2014	No	Urban	354	354	chicken	0.974
TW19249	PRJNA951423	SAMN34042002	143371	2014	Yes	Urban	353	353	chicken	0.961
TW19252	PRJNA368990	SAMN10506076	143373	2014			824	257	chicken	0.849
TW19254	PRJNA951423	SAMN34042005	143375	2014		Urban	524	353	chicken	0.946
TW19256	PRJNA951423	SAMN34042007	143377	2014		Urban	353	353	chicken	0.535
TW19258	PRJNA368990	SAMN11845848	143378	2014	No	Rural	48	48	chicken	0.476
TW19259	PRJNA368990	SAMN10506078	143379	2014	Yes	Urban	464	464	chicken	0.403
TW19265	PRJNA951423	SAMN34042011	143382	2014	Yes	Rural	2132	353	chicken	0.701
TW19266	PRJNA368990	SAMN10506165	143383	2014	Yes	Urban	3515	353	chicken	0.927
TW19268	PRJNA951423	SAMN34042012	143385	2014	No	Urban	50	21	chicken	0.814
TW19269	PRJNA368990	SAMN10506148	143386	2014	No	Rural	2517	353	chicken	0.765
TW19270	PRJNA368990	SAMN10506138	143387	2014	No	Rural	1707	607	chicken	0.601
TW19272	PRJNA368990	SAMN10506152	143389	2014	Yes	Urban	464	464	chicken	0.712
TW19277	PRJNA368990	SAMN10506159	143393	2014	No	Rural	464	464	chicken	0.604
TW19278	PRJNA368990	SAMN10506174	143394	2014		Rural	1244	61	chicken	0.442
TW19284	PRJNA951423	SAMN34042016	143398	2014	Yes	Urban	2782	21	chicken	0.502
TW19294	PRJNA368990	SAMN10506067	143404	2014		Urban	475	48	chicken	0.584
TW19295	PRJNA368990	SAMN10506136	143405	2014		Urban	50	21	chicken	0.939
TW19298	PRJNA368990	SAMN10506172	143408	2014	Yes	Urban	353	353	chicken	0.925
TW19300	PRJNA368990	SAMN10506133	143410	2014	No	Rural	45	45	chicken	0.876
TW19301	PRJNA368990	SAMN10506144	143411	2014			3510	353	chicken	0.825
TW19302	PRJNA368990	SAMN10506147	143412	2014			353	353	chicken	0.95
TW19303	PRJNA368990	SAMN10506156	143413	2014	Yes	Urban	607	607	chicken	0.96
TW19306	PRJNA368990	SAMN10506181	143414	2014		Urban	51	443	chicken	0.477
TW19308	PRJNA368990	SAMN10506186	143416	2014			5837	354	chicken	0.993
TW19309	PRJNA368990	SAMN10506059	143417	2014			1904	443	chicken	0.746
TW19311	PRJNA368990	SAMN10506071	143419	2014	Yes	Urban	52	52	chicken	0.741
TW19314	PRJNA368990	SAMN10506178	143422	2014	Yes	Urban	52	52	chicken	0.741
TW19315	PRJNA368990	SAMN10506185	143423	2014			52	52	chicken	0.741
TW19316	PRJNA368990	SAMN10506057	143424	2014			824	257	chicken	0.828
TW19319	PRJNA368990	SAMN10506177	143427	2014			52	52	chicken	0.795
TW19323	PRJNA368990	SAMN10506166	143431	2014	Yes	Rural	48	48	chicken	0.563
TW19153	PRJNA368990	SAMN11845845	143359	2014	Yes	Rural	1030		environment	0.59
TW19244	PRJNA951423	SAMN34041999	143368	2014		Urban	7010		environment	0.583
TW16444	PRJNA305291	SAMN04323554	28109	2011		Rural	8	21	sheep	0.674
TW16452	PRJNA305291	SAMN04323558	28113	2011	Yes	Rural	8	21	sheep	0.55
TW16612	PRJNA305291	SAMN04323582	28135	2012	No	Rural	21	21	sheep	0.603
TW16640	PRJNA305291	SAMN04323592	28145	2012		Urban	222	206	sheep	0.815
TW16644	PRJNA305291	SAMN04323593	28146	2012	Yes	Urban	454	21	sheep	0.796
TW16723	PRJNA951423	SAMN34041911	28169	2012	Yes	Urban	21	21	sheep	0.646
TW19100	PRJNA368990	SAMN10506160	143318	2013	No	Rural	1244	61	sheep	0.753
TW19105	PRJNA951423	SAMN34041916	143323	2013	No	Rural	464	464	sheep	0.715
TW19131	PRJNA951423	SAMN34041980	143345	2013		Rural	50	21	sheep	0.542
TW19149	PRJNA368990	SAMN10506129	143356	2014		Urban	1244	61	sheep	0.498
TW19152	PRJNA368990	SAMN11784736	143358	2014	Yes	Urban	61	61	sheep	0.476
TW19239	PRJNA951423	SAMN34041995	143363	2014		Urban	21	21	sheep	0.579
TW19242	PRJNA368990	SAMN11785419	143366	2014	No	Rural	597	21	sheep	0.568
TW19282	PRJNA951423	SAMN34042014	143397	2014	Yes	Rural	8	21	sheep	0.807
TW16397	PRJNA305291	SAMN04323537	28093	2011		Urban	222	206

## Sheet: Table S5
Table S5. Plasmids detected in 236 Campylobacter jejuni strains from Michigan patients (n=175) and cattle (n=61) using MOB-suite.
Accession number	MOB-cluster code	Number of contigs	size (bp)	GC %	md5 (md5 hash)	Replicon type(s)	Replicon type Accession(s)	Relaxase type(s)	Relaxase type Accession(s)	mat-pair formation (mpf) type	mpf type Accession(s)	Predicted Mobility	Mash nearest neighbor	Mash neighbor distance	Mash neighbor identification	Primary cluster ID	Secondary cluster ID	Predicted host range overall rank	Predicted host range overall name	Observed host range ncbi rank	Observed host range ncbi name
TW16361	AG887	4	112744	30.5648	6606aaf49e042f08190804e97f9143f3	-	-	-	-	-	-	non-mobilizable	CP023447	0.0168391	Campylobacter jejuni	AG887	AQ943	genus	Campylobacter	genus	Campylobacter
TW16373	AE190	26	83669	27.3423	694de63df13836f169f0bff487122614	-	-	-	-	-	-	non-mobilizable	CP044174	0.0196275	Campylobacter jejuni	AE190	AN915	genus	Campylobacter	genus	Campylobacter
TW16373	AG887	5	103740	30.4463	8bbb5445bee3651d88beceb0968d52ee	-	-	-	-	-	-	non-mobilizable	CP023447	0.00785531	Campylobacter jejuni	AG887	AQ943	genus	Campylobacter	genus	Campylobacter
TW16374	AC321	2	49492	28.934	a278ef8251891259d0e657957fd98c4e	rep_cluster_475	001826__KX686749	MOBP	NC_022355_00016	MPF_T	NC_022355_00040,NC_006135_00040,NC_022355_00043,NC_022355_00047	conjugative	CP022078	0.00789262	Campylobacter jejuni	AC321	AL467	genus	Campylobacter	genus	Campylobacter
TW16374	AG887	3	103873	30.4092	b193bdece9f1d2e8bd9e34abf66e8d0c	-	-	-	-	-	-	non-mobilizable	CP023447	0.0107836	Campylobacter jejuni	AG887	AQ943	genus	Campylobacter	genus	Campylobacter
TW16397	AC321	1	23710	30.7465	6983c831e35ed39f588792ea9c1e8987	-	-	-	-	-	-	non-mobilizable	CP013117	0.0470041	Campylobacter jejuni	AC321	-	genus	Campylobacter	genus	Campylobacter
TW16397	AG887	8	94708	31.0079	02483b6bbbefb3f64d3e88259623bfad	-	-	-	-	-	-	non-mobilizable	CP023447	0.0110444	Campylobacter jejuni	AG887	AQ943	genus	Campylobacter	genus	Campylobacter
TW16398	AB469	2	28367	28.2265	6ed72854e489e92a936c33323f3e97e2	-	-	MOBP	NC_022656_00032	MPF_T	NC_022656_00023,NC_022656_00015,NC_022656_00008	conjugative	CP017231	0.0155619	Campylobacter jejuni	AB469	AK265	genus	Campylobacter	genus	Campylobacter
TW16398	AG887	2	101129	30.644	e5d54d4b9881ac5b37eb2ff1ca1f71f8	-	-	-	-	-	-	non-mobilizable	CP023447	0.010314	Campylobacter jejuni	AG887	AQ943	genus	Campylobacter	genus	Campylobacter
TW16399	AE190	7	54103	26.8617	c17904fee2eddb5a9a3e83800ff7bae1	-	-	-	-	-	-	non-mobilizable	CP025282	0.037311	Campylobacter coli	AE190	-	genus	Campylobacter	genus	Campylobacter
TW16399	AG887	2	91419	30.5276	2ac75438428f69e39b222fe2259bafda	-	-	-	-	-	-	non-mobilizable	CP023447	0.00360762	Campylobacter jejuni	AG887	AQ943	genus	Campylobacter	genus	Campylobacter
TW16402	AG887	3	99007	30.6069	e15202c9d7cc4df11f4854fdf7f301d0	-	-	-	-	-	-	non-mobilizable	CP023447	0.015347	Campylobacter jejuni	AG887	AQ943	genus	Campylobacter	genus	Campylobacter
TW16409	AB469	2	28171	28.5648	8a789ce556bd7fc0f5fa19ed44d09c68	-	-	MOBP	NC_022656_00032	MPF_T	NC_022656_00008,NC_022656_00015,NC_022656_00023	conjugative	CP017231	0.015943	Campylobacter jejuni	AB469	AK265	genus	Campylobacter	genus	Campylobacter
TW16409	AG887	3	103300	30.455	220f18bde8a4b19e3aa5d1f0703d6e54	-	-	-	-	-	-	non-mobilizable	CP023447	0.0124467	Campylobacter jejuni	AG887	AQ943	genus	Campylobacter	genus	Campylobacter
TW16420	AG887	5	112976	30.1914	06cbeddd22c221e46a99f69c0fcf864c	-	-	-	-	-	-	non-mobilizable	CP023447	0.0122604	Campylobacter jejuni	AG887	AQ943	genus	Campylobacter	genus	Campylobacter
TW16431	AC321	9	28300	29.9152	306a5e31c9914fbebc5fc1f32fdb2155	-	-	-	-	-	-	non-mobilizable	CP013117	0.0427316	Campylobacter jejuni	AC321	-	genus	Campylobacter	genus	Campylobacter
TW16431	AG887	3	103571	30.413	eb8ae2b735a68851f2d4412c6cd2435e	-	-	-	-	-	-	non-mobilizable	CP023447	0.0101459	Campylobacter jejuni	AG887	AQ943	genus	Campylobacter	genus	Campylobacter
TW16438	AC320	2	42470	28.526	d4d7b37209da2dad8536be6a3b5dbd77	-	-	MOBP	NC_022355_00016	MPF_T	NC_022355_00047,NC_022355_00043,NC_006135_00040,NC_007141_00026	conjugative	CP013035	0.00687462	Campylobacter coli	AC320	AL463	genus	Campylobacter	genus	Campylobacter
TW16438	AE190	9	55126	26.9891	cb77b8522eb62141ecfca227e3726fce	-	-	-	-	-	-	non-mobilizable	CP025282	0.0342477	Campylobacter coli	AE190	-	genus	Campylobacter	genus	Campylobacter
TW16438	AG887	4	103223	30.4399	0019294c338a466c155d8ee6b5d7c618	-	-	-	-	-	-	non-mobilizable	CP023447	0.0103562	Campylobacter jejuni	AG887	AQ943	genus	Campylobacter	genus	Campylobacter
TW16442	AG887	6	92846	30.8888	3502c69610104f67e90feabd80332a13	-	-	-	-	-	-	non-mobilizable	CP023447	0.0212234	Campylobacter jejuni	AG887	AQ943	genus	Campylobacter	genus	Campylobacter
TW16443	AC321	10	75992	29.2952	8fec201ae45d47b64d67eca3009732b6	-	-	MOBP	NC_022355_00016	MPF_T	NC_007141_00026,NC_006135_00040,NC_022355_00043,NC_022355_00047	conjugative	CP013117	0.0102718	Campylobacter jejuni	AC321	AL468	genus	Campylobacter	genus	Campylobacter
TW16443	AE190	6	44382	26.3846	d7422b5c48428e1873e442973cf13686	-	-	-	-	-	-	non-mobilizable	CP025282	0.037311	Campylobacter coli	AE190	-	genus	Campylobacter	genus	Campylobacter
TW16443	AG887	2	103467	30.2947	f568f925da5c017d86e05e83d294c981	-	-	-	-	-	-	non-mobilizable	CP023447	0.00641996	Campylobacter jejuni	AG887	AQ943	genus	Campylobacter	genus	Campylobacter
TW16444	AG887	2	102127	30.4954	4a1bb21cc252acb5f0a4ba1c47f8628b	-	-	-	-	-	-	non-mobilizable	CP023447	0.0113974	Campylobacter jejuni	AG887	AQ943	genus	Campylobacter	genus	Campylobacter
TW16445	AC320	4	43427	28.8807	a3da9c73eb44efd97a2399f98d9d427f	-	-	MOBP	NC_022355_00016	MPF_T	NC_022355_00047,NC_022355_00043,NC_006135_00040,NC_007141_00026	conjugative	CP007750	0.00964976	Campylobacter jejuni subsp. jejuni M129	AC320	AL463	genus	Campylobacter	genus	Campylobacter
TW16445	AE190	6	52124	27.0221	b5ea9241ccbceb0be0996a810da4bc7a	-	-	-	-	-	-	non-mobilizable	CP025282	0.0346987	Campylobacter coli	AE190	-	genus	Campylobacter	genus	Campylobacter
TW16445	AG887	5	104529	30.3313	3bb1f9daf563f17889140e4c52206eb0	-	-	-	-	-	-	non-mobilizable	CP023447	0.00375609	Campylobacter jejuni	AG887	AQ943	genus	Campylobacter	genus	Campylobacter
TW16452	AG887	5	96690	30.9505	1966eb40c2f9491d00ffd6b8d3d426f4	-	-	-	-	-	-	non-mobilizable	CP023447	0.0118017	Campylobacter jejuni	AG887	AQ943	genus	Campylobacter	genus	Campylobacter
TW16455	AC320	3	45644	29.2853	0cee10b7a1b285c208634aace4b9486d	rep_cluster_475	001826__KX686749	MOBP	NC_022355_00016	MPF_T	NC_022355_00047,NC_022355_00043,NC_006135_00040,NC_007141_00026	conjugative	CP022471	0.00770681	Campylobacter jejuni	AC320	AL463	genus	Campylobacter	genus	Campylobacter
TW16455	AE190	9	48787	26.4046	38e994677ddf63fc066ee85f77cb74bd	-	-	-	-	-	-	non-mobilizable	CP044174	0.0368186	Campylobacter jejuni	AE190	-	genus	Campylobacter	genus	Campylobacter
TW16455	AG887	2	101055	30.5814	43da10627372d71bf390690ebe716f78	-	-	-	-	-	-	non-mobilizable	CP023447	0.0106545	Campylobacter jejuni	AG887	AQ943	genus	Campylobacter	genus	Campylobacter
TW16498	AC439	1	4494	30.9746	fc129fcfb0c067e5eec08ad905c767a0	rep_cluster_795	002269__NC_008052_00001	MOBP	NC_008051_00004	-	-	mobilizable	CP045047	0.00058191	Campylobacter jejuni subsp. jejuni	AC439	AL631	genus	Campylobacter	genus	Campylobacter
TW16498	AG887	10	100523	30.779	8a27161b05de3ddfe86b1d7be7f98b8a	-	-	-	-	-	-	non-mobilizable	CP023447	0.0111321	Campylobacter jejuni	AG887	AQ943	genus	Campylobacter	genus	Campylobacter
TW16499	AG887	5	99261	30.5911	96ca4d1e479ecc35a7fd555f6d9b405c	-	-	-	-	-	-	non-mobilizable	CP023447	0.0126347	Campylobacter jejuni	AG887	AQ943	genus	Campylobacter	genus	Campylobacter
TW16506	AC320	3	41977	29.4185	9fdb7ddbb75ca170faf47aa832452c4d	-	-	MOBP	NC_022355_00016	MPF_T	NC_022355_00040,NC_006134_00038,NC_022355_00043,NC_022355_00047	conjugative	CP017861	0.00461146	Campylobacter jejuni	AC320	AL464	genus	Campylobacter	genus	Campylobacter
TW16506	AG887	9	100796	30.6976	2dcb4b28fec5321ee6008e3c4c51c3f8	-	-	-	-	-	-	non-mobilizable	CP023447	0.010314	Campylobacter jejuni	AG887	AQ943	genus	Campylobacter	genus	Campylobacter
TW16510	AG887	5	95241	30.9352	a8414d21e9be6ee82863887f8c548f58	-	-	-	-	-	-	non-mobilizable	CP023447	0.0117564	Campylobacter jejuni	AG887	AQ943	genus	Campylobacter	genus	Campylobacter
TW16512	AC320	2	44700	29.34	957c6be2c6bb2e62bc52cbb30af0dc78	rep_cluster_475	001826__KX686749	MOBP	NC_022355_00016	MPF_T	NC_007141_00026,NC_006135_00040,NC_022355_00043,NC_022355_00047	conjugative	CP022471	0.000458924	Campylobacter jejuni	AC320	AL463	genus	Campylobacter	genus	Campylobacter
TW16512	AC439	1	4493	31.026	fa3dfbff79dd160253c4b30c83ee92cc	rep_cluster_795	002269__NC_008052_00001	MOBP	NC_008051_00004	-	-	mobilizable	CP045047	0.000409992	Campylobacter jejuni subsp. jejuni	AC439	AL631	genus	Campylobacter	genus	Campylobacter
TW16512	AG887	6	91822	30.6136	2c20f05be901fcb18f6ed47f38cf02ed	-	-	-	-	-	-	non-mobilizable	CP023447	0.0123068	Campylobacter jejuni	AG887	AQ943	genus	Campylobacter	genus	Campylobacter
TW16514	AE190	13	48842	28.1889	406f4eba3808322c34d34cad9c05b356	-	-	-	-	-	-	non-mobilizable	CP018901	0.0422904	Campylobacter coli	AE190	-	genus	Campylobacter	genus	Campylobacter
TW16514	AG887	8	99464	30.7448	8eeaa282efe929548b13d5d04f241dcc	-	-	-	-	-	-	non-mobilizable	CP023447	0.00291212	Campylobacter jejuni	AG887	AQ943	genus	Campylobacter	genus	Campylobacter
TW16515	AC320	3	44786	29.2815	31d3bcc0439133fa4b8919346190ca6e	-	-	MOBP	NC_022355_00016	MPF_T	NC_022355_00040,NC_006134_00038,NC_022355_00043,NC_022355_00047	conjugative	CP017869	0.00631659	Campylobacter coli	AC320	AL464	genus	Campylobacter	genus	Campylobacter
TW16515	AE190	13	39404	28.0175	908e6666214789126329c1d16b58911f	-	-	-	-	-	-	non-mobilizable	CP044174	0.0463343	Campylobacter jejuni	AE190	-	genus	Campylobacter	genus	Campylobacter
TW16515	AG887	5	98298	30.7422	c81b7ef20d21cb9ddc81f901d1f25924	-	-	-	-	-	-	non-mobilizable	CP023447	0.00534606	Campylobacter jejuni	AG887	AQ943	genus	Campylobacter	genus	Campylobacter
TW16602	AC321	7	33951	29.681	120f407079550e3c0f2eccca69489cc2	-	-	MOBP	NC_022355_00016	MPF_T	NC_007141_00026,NC_006135_00040,NC_022355_00043,NC_022355_00047	conjugative	CP013033	0.00789262	Campylobacter coli	AC321	AL467	genus	Campylobacter	genus	Campylobacter
TW16602	AG887	11	96709	30.9206	3f2f8069127ee0bb8f0b5fe8017a5d88	-	-	-	-	-	-	non-mobilizable	CP023447	0.0110444	Campylobacter jejuni	AG887	AQ943	genus	Campylobacter	genus	Campylobacter
TW16606	AB469	2	35844	27.7369	653ca26180410c140f18390b56c1c1a6	-	-	MOBP	NC_022656_00032	MPF_T	NC_022656_00023,NC_022656_00015,NC_022656_00008	conjugative	CP017231	0.0221335	Campylobacter jejuni	AB469	AK265	genus	Campylobacter	genus	Campylobacter
TW16606	AG887	1	104735	30.3824	c11666141108c04e4bccbddd3c961a1f	-	-	-	-	-	-	non-mobilizable	CP023447	0.0104835	Campylobacter jejuni	AG887	AQ943	genus	Campylobacter	genus	Campylobacter
TW16609	AC321	2	49689	28.7146	158365f545e088a793e32a4fe51fd8ff	-	-	MOBP	NC_022355_00016	MPF_T	NC_022355_00047,NC_022355_00043,NC_006135_00040,NC_007141_00026	conjugative	CP017854	0.0090861	Campylobacter jejuni	AC321	AL467	genus	Campylobacter	genus	Campylobacter
TW16609	AE190	18	66436	26.8333	0c07efa647e41126edb6ef9cc76e5455	-	-	-	-	-	-	non-mobilizable	CP025282	0.0298031	Campylobacter coli	AE190	-	genus	Campylobacter	genus	Campylobacter
TW16609	AG887	2	102796	30.4905	0d0e09797739fb52f9d29c4cb399eb23	-	-	-	-	-	-	non-mobilizable	CP023447	0.00641996	Campylobacter jejuni	AG887	AQ943	genus	Campylobacter	genus	Campylobacter
TW16612	AG887	2	103330	30.4578	ccf47adac7a714704650a0c3b7aedabd	-	-	-	-	-	-	non-mobilizable	CP023447	0.00853806	Campylobacter jejuni	AG887	AQ943	genus	Campylobacter	genus	Campylobacter
TW16621	AB625	2	6926	35.1574	3d740fb8d114ae6ed974410f92ecdbe0	-	-	-	-	-	-	non-mobilizable	MK251542	0.0509537	Glaesserella parasuis	AB625	-	family	Pasteurellaceae	family	Pasteurellaceae
TW16621	AE190	7	37075	27.9649	8fbe248cbe4dca6ae18115aa23fb0112	-	-	-	-	-	-	non-mobilizable	CP044174	0.0588483	Campylobacter jejuni	AE190	-	genus	Campylobacter	genus	Campylobacter
TW16621	AG887	2	102312	30.5624	a8dfd9746e791cd44121a27b8244e6dd	-	-	-	-	-	-	non-mobilizable	CP023447	0.0124467	Campylobacter jejuni	AG887	AQ943	genus	Campylobacter	genus	Campylobacter
TW16626	AG887	3	70678	31.1865	fae706ec60a74df4506d8efe71e3c056	-	-	-	-	-	-	non-mobilizable	CP023447	0.0219913	Campylobacter jejuni	AG887	AQ943	genus	Campylobacter	genus	Campylobacter
TW16628	AG887	4	99815	30.4032	496c83e5da6175a5c84eeb53712328c5	-	-	-	-	-	-	non-mobilizable	CP023447	0.0271635	Campylobacter jejuni	AG887	-	genus	Campylobacter	genus	Campylobacter
TW16629	AG887	1	35730	30.3219	2bf3968c4fa46f731f21324cb582e6cf	-	-	-	-	-	-	non-mobilizable	CP023447	0.0463343	Campylobacter jejuni	AG887	-	genus	Campylobacter	genus	Campylobacter
TW16632	AG887	3	93632	30.8324	97a2543be414adeacc576ec3af50f289	-	-	-	-	-	-	non-mobilizable	CP023447	0.0241368	Campylobacter jejuni	AG887	AQ943	genus	Campylobacter	genus	Campylobacter
TW16637	AG887	7	103099	30.4513	d656343ff0de9ca8597d702b76904145	-	-	-	-	-	-	non-mobilizable	CP023447	0.0171844	Campylobacter jejuni	AG887	AQ943	genus	Campylobacter	genus	Campylobacter
TW16638	AB469	1	28329	28.0243	5403b5a0caac161b3c60d5dfeda70116	-	-	MOBP	NC_022656_00032	MPF_T	NC_022656_00008,NC_022656_00015,NC_022656_00023	conjugative	CP017231	0.0178312	Campylobacter jejuni	AB469	AK265	genus	Campylobacter	genus	Campylobacter
TW16638	AC321	3	55349	28.4468	fb38973f8f90528327457fda79db337c	rep_cluster_475	001826__KX686749	MOBP	NC_022355_00016	MPF_T	NC_007141_00026,NC_006135_00040,NC_022355_00043,NC_022355_00047	conjugative	CP017877	0.0140996	Campylobacter coli	AC321	AL466	genus	Campylobacter	genus	Campylobacter
TW16638	AG887	1	102507	30.5169	6e60d84251f65e1e3a3db9649ae324c1	-	-	-	-	-	-	non-mobilizable	CP023447	0.0105261	Campylobacter jejuni	AG887	AQ943	genus	Campylobacter	genus	Campylobacter
TW16640	AG887	3	104027	30.4248	5d721672d292b84c4ab1fd330d41eedd	-	-	-	-	-	-	non-mobilizable	CP023447	0.0103562	Campylobacter jejuni	AG887	AQ943	genus	Campylobacter	genus	Campylobacter
TW16644	AE190	7	51593	26.9843	013f2f41f50b4bf450f2a5eb81ffb06b	-	-	-	-	-	-	non-mobilizable	CP018901	0.0375603	Campylobacter coli	AE190	-	genus	Campylobacter	genus	Campylobacter
TW16644	AG887	10	103213	30.5349	b7efbe848f2980c12bf9277217c07134	-	-	-	-	-	-	non-mobilizable	CP023447	0.00916565	Campylobacter jejuni	AG887	AQ943	genus	Campylobacter	genus	Campylobacter
TW16646	AB469	1	38811	27.8555	02f1671fced25fdaba9676119623ee2b	-	-	MOBP,MOBP	NC_022656_00032,NC_022355_00016	MPF_T	NC_022656_00008,NC_022656_00023	conjugative	CP017231	0.0298031	Campylobacter jejuni	AB469	-	genus	Campylobacter	genus	Campylobacter
TW16646	AB625	1	7454	35.766	d6f25bd6c4a1180d299968858b55a7ba	rep_cluster_475	001829__CP006710	-	-	-	-	non-mobilizable	MK251542	0.0533217	Glaesserella parasuis	AB625	-	phylum	Proteobacteria	phylum	Proteobacteria
TW16646	AC320	3	25676	28.5013	3923b4d4e9e369910bfbbb9eecba35a9	-	-	-	-	MPF_T	NC_022355_00047,NC_022355_00043,NC_006135_00040,NC_007141_00026	non-mobilizable	CP022471	0.0163307	Campylobacter jejuni	AC320	AL463	genus	Campylobacter	genus	Campylobacter
TW16646	AG887	9	99261	30.859	e29c8a2bdbd99026b4ce828befcee7fc	-	-	-	-	-	-	non-mobilizable	CP023447	0.0120298	Campylobacter jejuni	AG887	AQ943	genus	Campylobacter	genus	Campylobacter
TW16647	AB469	1	27680	27.8974	7f862aa9dc1b58cdc0bed3cf003c1507	-	-	MOBP	NC_022656_00032	MPF_T	NC_022656_00023,NC_022656_00008	conjugative	CP017231	0.0212234	Campylobacter jejuni	AB469	AK265	genus	Campylobacter	genus	Campylobacter
TW16647	AC320	6	43153	29.4603	9c7af254690b7b12af3baf1571513be5	rep_cluster_475	001829__CP006710	MOBP	NC_022355_00016	MPF_T	NC_022355_00047,NC_022355_00043,NC_006135_00040,NC_007141_00026	conjugative	CP022471	0.00570819	Campylobacter jejuni	AC320	AL463	genus	Campylobacter	genus	Campylobacter
TW16647	AG887	4	99753	30.6988	5597cab3b3a1d590f0e946cb7baf99af	-	-	-	-	-	-	non-mobilizable	CP023447	0.0103986	Campylobacter jejuni	AG887	AQ943	genus	Campylobacter	genus	Campylobacter
TW16649	AG887	3	101731	30.4892	b62444326c4083c9edc2c94d88be7faa	-	-	-	-	-	-	non-mobilizable	CP023447	0.0117564	Campylobacter jejuni	AG887	AQ943	genus	Campylobacter	genus	Campylobacter
TW16651	AG887	4	92744	30.7988	c4256a90ce48879090e4d69e71475946	-	-	-	-	-	-	non-mobilizable	CP023447	0.0196919	Campylobacter jejuni	AG887	AQ943	genus	Campylobacter	genus	Campylobacter
TW16656	AG887	6	100926	30.5452	20244d7294dcf63349f50a9299801457	-	-	-	-	-	-	non-mobilizable	CP023447	0.0184352	Campylobacter jejuni	AG887	AQ943	genus	Campylobacter	genus	Campylobacter
TW16657	AG887	3	130931	31.4952	a67d366d98e067e48310b202155ba7e0	-	-	-	-	-	-	non-mobilizable	CP023447	0.0303826	Campylobacter jejuni	AG887	-	genus	Campylobacter	genus	Campylobacter
TW16662	AC320	3	45286	30.2632	b44f30e729cd1e1541be3e26c3b10fca	rep_cluster_475	001826__KX686749	MOBP	NC_022355_00016	MPF_T	NC_022355_00047,NC_022355_00043,NC_006135_00040,NC_007141_00026	conjugative	CP007752	0.00139189	Campylobacter jejuni subsp. jejuni D42a	AC320	AL463	genus	Campylobacter	genus	Campylobacter
TW16662	AG887	4	103737	30.5532	cc6fcd2af024a6d8ed5afa617e85c17d	-	-	-	-	-	-	non-mobilizable	CP023447	0.0147665	Campylobacter jejuni	AG887	AQ943	genus	Campylobacter	genus	Campylobacter
TW16670	AG887	4	98153	30.6623	05b1d371c2516469a78ffc5f5a58258b	-	-	-	-	-	-	non-mobilizable	CP023447	0.0105261	Campylobacter jejuni	AG887	AQ943	genus	Campylobacter	genus	Campylobacter
TW16693	AB469	1	28465	27.8834	185555274d9e3c6129db49eb398ae8f7	-	-	MOBP	NC_022656_00032	MPF_T	NC_022656_00008,NC_022656_00015,NC_022656_00023	conjugative	CP017231	0.0154542	Campylobacter jejuni	AB469	AK265	genus	Campylobacter	genus	Campylobacter
TW16693	AG887	4	101888	30.454	30dab73c89a5f9c572ba4c4a722c271d	-	-	-	-	-	-	non-mobilizable	CP023447	0.0106116	Campylobacter jejuni	AG887	AQ943	genus	Campylobacter	genus	Campylobacter
TW16694	AB469	1	27500	28.5055	24a4aabb957007449ae82daabfdc57cb	-	-	MOBP	NC_022656_00032	MPF_T	NC_022656_00015,NC_022656_00023,NC_022656_00008	conjugative	CP017231	0.0184965	Campylobacter jejuni	AB469	AK265	genus	Campylobacter	genus	Campylobacter
TW16694	AC320	1	45799	28.8194	47f362ed20c0f6fd183ff19286ba79ea	rep_cluster_475	001829__CP006710	MOBP	NC_022355_00016	MPF_T	NC_022355_00047,NC_022355_00043,NC_006135_00040,NC_007141_00026	conjugative	CP022471	0.0034604	Campylobacter jejuni	AC320	AL463	genus	Campylobacter	genus	Campylobacter
TW16694	AE015	1	35772	25.998	78022cda106569951c24600ec294162f	rep_cluster_1502	000842__CP013734	MOBP	NZ_AZNS01000034_00021	MPF_T	NC_017284_00011,NC_017284_00007,NC_005012_00002,NC_005012_00001,NC_005012_00053	conjugative	CP014746	0.0103986	Campylobacter jejuni	AE015	AN714	genus	Campylobacter	genus	Campylobacter
TW16694	AG887	1	102499	30.4481	5e28dec47aa9b4614c1060144840f5a4	-	-	-	-	-	-	non-mobilizable	CP023447	0.0108702	Campylobacter jejuni	AG887	AQ943	genus	Campylobacter	genus	Campylobacter
TW16695	AG887	5	99769	30.5877	53fe7df3aaf66cd0690d68817eb29af8	-	-	-	-	-	-	non-mobilizable	CP023447	0.0101041	Campylobacter jejuni	AG887	AQ943	genus	Campylobacter	genus	Campylobacter
TW16702	AE190	32	81688	27.1766	0aa8fb50cf0513ba8881a72adbd42257	-	-	-	-	-	-	non-mobilizable	CP017417	0.0173006	Campylobacter jejuni	AE190	AN915	genus	Campylobacter	genus	Campylobacter
TW16702	AG887	1	103822	30.2662	36dd9056cabb619009d15dbe29e7a863	-	-	-	-	-	-	non-mobilizable	CP023447	0.00531349	Campylobacter jejuni	AG887	AQ943	genus	Campylobacter	genus	Campylobacter
TW16706	AE190	8	40075	26.5876	c42607f3c99a56f68c38170449ecc14f	-	-	-	-	-	-	non-mobilizable	CP044174	0.0357395	Campylobacter jejuni	AE190	-	genus	Campylobacter	genus	Campylobacter
TW16706	AG887	2	103036	30.5447	2d1589941c4ce6e635f43ba828c65cd5	-	-	-	-	-	-	non-mobilizable	CP023447	0.0117112	Campylobacter jejuni	AG887	AQ943	genus	Campylobacter	genus	Campylobacter
TW16707	AC320	1	45099	29.1958	b598ffbe8bc8e704f0ffbbd3d37090c0	rep_cluster_475	001826__KX686749	MOBP	NC_022355_00016	MPF_T	NC_022355_00047,NC_022355_00043,NC_006135_00040,NC_007141_00026	conjugative	CP013035	0.00291212	Campylobacter coli	AC320	AL463	genus	Campylobacter	genus	Campylobacter
TW16707	AG887	1	103804	30.4709	b6dbce0be7f9ec7b2e7c2b2885f83ea4	-	-	-	-	-	-	non-mobilizable	CP023447	0.0123533	Campylobacter jejuni	AG887	AQ943	genus	Campylobacter	genus	Campylobacter
TW16709	AC320	1	44345	29.2096	6c7d143bc92086b20c38708fac1e1809	-	-	MOBP	NC_022355_00016	MPF_T	NC_022355_00047,NC_022355_00043,NC_006134_00038,NC_022355_00040	conjugative	CP017869	0.00607761	Campylobacter coli	AC320	AL464	genus	Campylobacter	genus	Campylobacter
TW16709	AG887	5	109713	30.1131	0f7f068d622a30668b2d38d639ee658b	-	-	-	-	-	-	non-mobilizable	CP023447	0.00521614	Campylobacter jejuni	AG887	AQ943	genus	Campylobacter	genus	Campylobacter
TW16719	AE190	3	49907	26.876	a5649177c4fca9e01b1b963f7fc5c3c7	-	-	-	-	-	-	non-mobilizable	CP025282	0.0370638	Campylobacter coli	AE190	-	genus	Campylobacter	genus	Campylobacter
TW16719	AG887	1	104593	30.2726	1861b3cf6342e20dadc460ad88a50e20	-	-	-	-	-	-	non-mobilizable	CP023447	0.00325637	Campylobacter jejuni	AG887	AQ943	genus	Campylobacter	genus	Campylobacter
TW16720	AG887	2	100109	30.6915	09b77394b62a463a0d90e0649484a27a	-	-	-	-	-	-	non-mobilizable	CP023447	0.0107405	Campylobacter jejuni	AG887	AQ943	genus	Campylobacter	genus	Campylobacter
TW16723	AG887	6	99741	30.6624	c13bd8e66cb724d0eace9e7b72d04fd1	-	-	-	-	-	-	non-mobilizable	CP023447	0.00884936	Campylobacter jejuni	AG887	AQ943	genus	Campylobacter	genus	Campylobacter
TW16725	AC439	1	4494	30.8634	46f460ea55244c898045ca44d7e9e9d6	rep_cluster_795	002269__NC_008052_00001	MOBP	NC_008051_00004	-	-	mobilizable	MH634989	0.000805673	Campylobacter coli	AC439	AL631	genus	Campylobacter	genus	Campylobacter
TW16725	AG887	10	95045	31.1263	34713588406615e238450272220abc67	-	-	-	-	-	-	non-mobilizable	CP023447	0.016782	Campylobacter jejuni	AG887	AQ943	genus	Campylobacter	genus	Campylobacter
TW16728	AG887	3	97438	30.6492	6c6003d18712462d08616d76dbbeaf71	-	-	-	-	-	-	non-mobilizable	CP023447	0.0103562	Campylobacter jejuni	AG887	AQ943	genus	Campylobacter	genus	Campylobacter
TW16733	AC320	2	45339	29.7889	1839d6364a0ad64d2047cbcbd57058e1	rep_cluster_475	001829__CP006710	MOBP	NC_022355_00016	MPF_T	NC_022355_00047,NC_022355_00043,NC_006134_00038,NC_022355_00040	conjugative	CP017416	0.00218918	Campylobacter jejuni	AC320	AL464	genus	Campylobacter	genus	Campylobacter
TW16733	AG887	4	104578	30.3907	6e74db881fe66fb304e5654e005f60de	-	-	-	-	-	-	non-mobilizable	CP023447	0.0102718	Campylobacter jejuni	AG887	AQ943	genus	Campylobacter	genus	Campylobacter
TW16892	AC320	2	47548	29.0464	c0ed453db671a7beadf79292c2ba203f	rep_cluster_475	001829__CP006710	MOBP	NC_022355_00016	MPF_T	NC_007141_00026,NC_006135_00040,NC_022355_00043,NC_022355_00047	conjugative	KJ646012	0.00537869	Campylobacter jejuni	AC320	AL463	genus	Campylobacter	genus	Campylobacter
TW16892	AE015	1	36249	25.9262	079c63bb9cc5f8815ede68aea2013b8d	rep_cluster_1502	000840__CP014746	MOBP	NZ_AZNS01000034_00021	MPF_T	NC_017284_00011,NC_017284_00007,NC_005012_00002,NC_005012_00001,NC_005012_00053	conjugative	CP038864	0.00997914	Campylobacter jejuni	AE015	AN714	genus	Campylobacter	genus	Campylobacter
TW16892	AG887	1	104814	30.3013	595f3e89878ed41ad512a85beb23aba5	-	-	-	-	-	-	non-mobilizable	CP023447	0.0090861	Campylobacter jejuni	AG887	AQ943	genus	Campylobacter	genus	Campylobacter
TW17699	AC321	5	26815	30.4904	6cbff9a9b927cd07856b86096e9f6450	-	-	-	-	-	-	non-mobilizable	CP013117	0.0434809	Campylobacter jejuni	AC321	-	genus	Campylobacter	genus	Campylobacter
TW17699	AE015	1	10567	25.0497	d8f536ade0da63c2a8bcb470b94485c6	-	-	-	-	-	-	non-mobilizable	CP014746	0.0385787	Campylobacter jejuni	AE015	-	genus	Campylobacter	genus	Campylobacter
TW17699	AG887	6	101353	30.6434	58839700d108f051b3c16fc4006b4f1e	-	-	-	-	-	-	non-mobilizable	CP023447	0.0123533	Campylobacter jejuni	AG887	AQ943	genus	Campylobacter	genus	Campylobacter
TW17700	AG887	6	102638	30.6241	a86fc9d26caa0c51ae9e3471d1fcb1e3	-	-	-	-	-	-	non-mobilizable	CP023447	0.0133059	Campylobacter jejuni	AG887	AQ943	genus	Campylobacter	genus	Campylobacter
TW17701	AC320	4	44209	29.1027	e3a1a3b06cc90a1052a10861d4a63a0c	rep_cluster_475	001829__CP006710	MOBP	NC_022355_00016	MPF_T	NC_022355_00047,NC_022355_00043,NC_006135_00040,NC_007141_00026	conjugative	AY714214	0.00458019	Campylobacter jejuni subsp. jejuni 81-176	AC320	AL463	genus	Campylobacter	genus	Campylobacter
TW17701	AG887	4	94977	30.6506	4ae84717a1cc0dd61354dcb576ca216e	-	-	-	-	-	-	non-mobilizable	CP023447	0.0113974	Campylobacter jejuni	AG887	AQ943	genus	Campylobacter	genus	Campylobacter
TW17703	AB469	1	26621	28.4662	ff2162705f71dc14521f09b488656d30	-	-	MOBP	NC_022656_00032	MPF_T	NC_022656_00008,NC_022656_00015,NC_022656_00023	conjugative	CP017231	0.0137986	Campylobacter jejuni	AB469	AK265	genus	Campylobacter	genus	Campylobacter
TW17703	AC439	1	4494	30.6186	a5a34204adf0e9f905cd4e9bd915b986	rep_cluster_795	002269__NC_008052_00001	MOBP	NC_008051_00004	-	-	mobilizable	MH634989	0.000557238	Campylobacter coli	AC439	AL631	genus	Campylobacter	genus	Campylobacter
TW17703	AG887	4	104611	30.5226	f6bed76088f877c7debb5412a6c8e9ad	-	-	-	-	-	-	non-mobilizable	CP023447	0.0142009	Campylobacter jejuni	AG887	AQ943	genus	Campylobacter	genus	Campylobacter
TW17706	AG887	6	91494	31.0796	31419f63d2c44abb94175233cf7b2901	-	-	-	-	-	-	non-mobilizable	CP023447	0.0205456	Campylobacter jejuni	AG887	AQ943	genus	Campylobacter	genus	Campylobacter
TW17711	AB469	4	28059	27.9554	bd1c00db6e564db47ed7ffad71e4ee2b	-	-	MOBP	NC_022656_00032	MPF_T	NC_022656_00023	conjugative	CP017231	0.0209501	Campylobacter jejuni	AB469	AK265	genus	Campylobacter	genus	Campylobacter
TW17711	AC320	7	48411	28.6216	03016b1a56a8678af4279900378a9265	rep_cluster_1502,rep_cluster_475	000842__CP013734,001829__CP006710	MOBP	NC_022355_00016	MPF_T	NC_022355_00047,NC_022355_00043,NC_006135_00040,NC_007141_00026	conjugative	KJ646012	0.00774383	Campylobacter jejuni	AC320	AL463	genus	Campylobacter	genus	Campylobacter
TW17711	AE015	2	31297	26.731	9e50ba30613fdca9c63315d33e308a65	-	-	MOBP	NZ_AZNS01000034_00021	MPF_T	NC_005012_00053,NC_005012_00001,NC_005012_00002,NC_017284_00007,NC_017284_00011	conjugative	CP014746	0.0124467	Campylobacter jejuni	AE015	AN714	genus	Campylobacter	genus	Campylobacter
TW17711	AG887	5	96321	30.906	063a6a0e794b117250b4faec41aa7621	-	-	-	-	-	-	non-mobilizable	CP023447	0.015347	Campylobacter jejuni	AG887	AQ943	genus	Campylobacter	genus	Campylobacter
TW17712	AB469	1	26610	28.4442	58b63cb5a0ccf88bc09eedbeeff76a59	-	-	MOBP	NC_022656_00032	MPF_T	NC_022656_00015,NC_022656_00008,NC_022656_00023	conjugative	CP017231	0.0137986	Campylobacter jejuni	AB469	AK265	genus	Campylobacter	genus	Campylobacter
TW17712	AE015	4	31574	26.7847	9445a90ed3ec5ea3ad1b1f68047ad395	rep_cluster_1502	000842__CP013734	-	-	MPF_T	NC_017284_00011,NC_017284_00007,NC_005012_00002,NC_005012_00001,NC_005012_00053	non-mobilizable	CP014746	0.0137488	Campylobacter jejuni	AE015	AN714	genus	Campylobacter	genus	Campylobacter
TW17712	AE190	17	49590	27.435	b33afc854b72075f031d180d6351f0c7	-	-	-	-	-	-	non-mobilizable	CP044174	0.0350415	Campylobacter jejuni	AE190	-	genus	Campylobacter	genus	Campylobacter
TW17712	AG887	6	104076	30.519	317244a5b790eb8b7158fd11f26efd4f	-	-	-	-	-	-	non-mobilizable	CP023447	0.0191181	Campylobacter jejuni	AG887	AQ943	genus	Campylobacter	genus	Campylobacter
TW17713	AC320	4	46125	30.0033	b1c07ab9d9c92971b529e88bfeaa855f	rep_cluster_475	001826__KX686749	MOBP	NC_022355_00016	MPF_T	NC_007141_00026,NC_006135_00040,NC_022355_00043,NC_022355_00047	conjugative	CP007752	0.00343111	Campylobacter jejuni subsp. jejuni D42a	AC320	AL463	genus	Campylobacter	genus	Campylobacter
TW17713	AG887	8	99481	30.822	843c5fb42a4d6b4648fbb7ad665d56c2	-	-	-	-	-	-	non-mobilizable	CP023447	0.0116661	Campylobacter jejuni	AG887	AQ943	genus	Campylobacter	genus	Campylobacter
TW17716	AG887	2	103331	30.5068	9c802252af12c4209893bf26a7cdf949	-	-	-	-	-	-	non-mobilizable	CP023447	0.0149759	Campylobacter jejuni	AG887	AQ943	genus	Campylobacter	genus	Campylobacter
TW17722	AC320	1	22189	30.123	e07293dc6e882bd9f1b7a610f576432a	rep_cluster_475	001826__KX686749	MOBP	NC_022355_00016	-	-	mobilizable	AY394561	0.0198862	Campylobacter jejuni subsp. jejuni 81-176	AC320	AL463	genus	Campylobacter	genus	Campylobacter
TW17722	AE015	1	36256	26.004	9fa1a6d0f833172d4cf120e7b7d23ede	rep_cluster_1502	000842__CP013734	MOBP	NZ_AZNS01000034_00021	MPF_T	NC_005012_00053,NC_005012_00001,NC_005012_00002,NC_017284_00007,NC_017284_00011	conjugative	CP014746	0.0107836	Campylobacter jejuni	AE015	AN714	genus	Campylobacter	genus	Campylobacter
TW17722	AG887	2	86142	30.7991	abdb07a2c4b84f43351535a8073b6452	-	-	-	-	-	-	non-mobilizable	CP023447	0.0170687	Campylobacter jejuni	AG887	AQ943	genus	Campylobacter	genus	Campylobacter
TW17724	AC320	3	45565	28.8643	666a0abca240f7d6000085740aea130e	rep_cluster_475	001829__CP006710	MOBP	NC_022355_00016	MPF_T	NC_022355_00047,NC_022355_00043,NC_006135_00040,NC_007141_00026	conjugative	AY714214	0.00381583	Campylobacter jejuni subsp. jejuni 81-176	AC320	AL463	genus	Campylobacter	genus	Campylobacter
TW17724	AG887	7	100097	30.8121	9629644adafbdc8bba82f4c25d2bbf3a	-	-	-	-	-	-	non-mobilizable	CP023447	0.0113529	Campylobacter jejuni	AG887	AQ943	genus	Campylobacter	genus	Campylobacter
TW17726	AB469	2	30422	27.9995	82eb6fb844dc5be285a1dca9dc08ce0b	-	-	MOBP	NC_022656_00032	MPF_T	NC_022656_00023,NC_022656_00015,NC_022656_00008	conjugative	CP017231	0.0172424	Campylobacter jejuni	AB469	AK265	genus	Campylobacter	genus	Campylobacter
TW17726	AG887	3	102825	30.5509	bde501b206748f8c77168fb183dd1d6e	-	-	-	-	-	-	non-mobilizable	CP023447	0.0147665	Campylobacter jejuni	AG887	AQ943	genus	Campylobacter	genus	Campylobacter
TW17733	AB469	1	28327	27.9768	35613f8d64e8db3a39f0c6fb684aea5a	-	-	MOBP	NC_022656_00032	MPF_T	NC_022656_00008,NC_022656_00015,NC_022656_00023	conjugative	CP017231	0.0154542	Campylobacter jejuni	AB469	AK265	genus	Campylobacter	genus	Campylobacter
TW17733	AE015	2	34902	26.4082	67ccf917bd16983721d7d79167fe0f2b	rep_cluster_1502	000840__CP014746	MOBP	NZ_AZNS01000034_00021	MPF_T	NC_017284_00011,NC_017284_00007,NC_005012_00002,NC_005012_00001,NC_005012_00053	conjugative	CP014746	0.00251903	Campylobacter jejuni	AE015	AN714	genus	Campylobacter	genus	Campylobacter
TW17733	AG887	3	100854	30.5551	81be1d4f4f0ffee531af06642caa23b1	-	-	-	-	-	-	non-mobilizable	CP023447	0.0119383	Campylobacter jejuni	AG887	AQ943	genus	Campylobacter	genus	Campylobacter
TW17735	AB469	1	28167	28.0044	bfc77444bdff93d0b013271b572e24f7	-	-	MOBP	NC_022656_00032	MPF_T	NC_022656_00008,NC_022656_00015,NC_022656_00023	conjugative	CP017231	0.0154006	Campylobacter jejuni	AB469	AK265	genus	Campylobacter	genus	Campylobacter
TW17735	AE015	2	35821	26.102	650767b41d0c7e1fb921e8d183fcf93e	rep_cluster_1502	000840__CP014746	MOBP	NZ_AZNS01000034_00021	MPF_T	NC_017284_00011,NC_017284_00007,NC_005012_00002,NC_005012_00001,NC_005012_00053	conjugative	CP014746	0.00191916	Campylobacter jejuni	AE015	AN714	genus	Campylobacter	genus	Campylobacter
TW17735	AG887	2	102781	30.4657	c077d7cc818a72e47f0d951b89568a6d	-	-	-	-	-	-	non-mobilizable	CP023447	0.0126347	Campylobacter jejuni	AG887	AQ943	genus	Campylobacter	genus	Campylobacter
TW17736	AG887	3	105009	30.5041	2206ea4d3e3c43213eb102c88baf89a7	-	-	-	-	-	-	non-mobilizable	CP023447	0.0214999	Campylobacter jejuni	AG887	AQ943	genus	Campylobacter	genus	Campylobacter
TW17737	AG887	9	96863	30.9158	16b6bac78901c2db5562fc3343fc19e5	-	-	-	-	-	-	non-mobilizable	CP023447	0.0109571	Campylobacter jejuni	AG887	AQ943	genus	Campylobacter	genus	Campylobacter
TW17738	AG887	2	103237	30.4435	e3e4b0d43ac98fc3f227f1049cca6012	-	-	-	-	-	-	non-mobilizable	CP023447	0.0136002	Campylobacter jejuni	AG887	AQ943	genus	Campylobacter	genus	Campylobacter
TW17740	AG887	4	102623	30.614	e6d86a3d0566a539f48b11d0f9d3061c	-	-	-	-	-	-	non-mobilizable	CP023447	0.0123533	Campylobacter jejuni	AG887	AQ943	genus	Campylobacter	genus	Campylobacter
TW17743	AB469	1	27954	28.0997	ca7b29efbe5fe9d38a9d18215c673ce8	-	-	MOBP	NC_022656_00032	MPF_T	NC_022656_00008,NC_022656_00015,NC_022656_00023	conjugative	CP017231	0.0152404	Campylobacter jejuni	AB469	AK265	genus	Campylobacter	genus	Campylobacter
TW17743	AC320	4	25555	29.9041	5aa6e4e40b5b8c3fdaaa73c3f0f2ff98	rep_cluster_475	001826__KX686749	MOBP	NC_022355_00016	-	-	mobilizable	AY394561	0.0162749	Campylobacter jejuni subsp. jejuni 81-176	AC320	AL463	genus	Campylobacter	genus	Campylobacter
TW17743	AE015	2	36967	26.1017	a16c5223fae50c3db73dce0207154b38	rep_cluster_1502	000843__CP000550	-	-	MPF_T	NC_017284_00011,NC_017284_00007,NC_005012_00002,NC_005012_00001,NC_005012_00053	non-mobilizable	NC_008770	0.00778092	Campylobacter jejuni subsp. jejuni 81-176	AE015	AN714	genus	Campylobacter	genus	Campylobacter
TW17743	AG887	3	85523	30.9297	40a28ae48bd8687f50eb4d2c04c071d6	-	-	-	-	-	-	non-mobilizable	CP023447	0.0174761	Campylobacter jejuni	AG887	AQ943	genus	Campylobacter	genus	Campylobacter
TW17746	AB469	1	28363	27.9625	521038c03b7a9853dbb0c2086faf4e77	-	-	MOBP	NC_022656_00032	MPF_T	NC_022656_00023,NC_022656_00008,NC_022656_00015	conjugative	CP017231	0.0152936	Campylobacter jejuni	AB469	AK265	genus	Campylobacter	genus	Campylobacter
TW17746	AG887	6	101499	30.689	29f49c6506ede4045d2d4d2333dd79da	-	-	-	-	-	-	non-mobilizable	CP023447	0.0146108	Campylobacter jejuni	AG887	AQ943	genus	Campylobacter	genus	Campylobacter
TW17747	AB469	1	28361	27.9504	f131c573b3f81e162599bb4f947d62b6	-	-	MOBP	NC_022656_00032	MPF_T	NC_022656_00008,NC_022656_00015,NC_022656_00023	conjugative	CP017231	0.0152936	Campylobacter jejuni	AB469	AK265	genus	Campylobacter	genus	Campylobacter
TW17747	AG887	5	101688	30.6457	852dfe420a3c847d768aa5c03a4c7864	-	-	-	-	-	-	non-mobilizable	CP023447	0.0152404	Campylobacter jejuni	AG887	AQ943	genus	Campylobacter	genus	Campylobacter
TW17750	AB469	1	28361	27.9715	ff52102e5a1efc4441a30e639cb1eede	-	-	MOBP	NC_022656_00032	MPF_T	NC_022656_00008,NC_022656_00015,NC_022656_00023	conjugative	CP017231	0.0152936	Campylobacter jejuni	AB469	AK265	genus	Campylobacter	genus	Campylobacter
TW17750	AG887	9	102729	30.6204	b6dc0fd894a9b0766b7341d0878c933b	-	-	-	-	-	-	non-mobilizable	CP023447	0.0147665	Campylobacter jejuni	AG887	AQ943	genus	Campylobacter	genus	Campylobacter
TW17753	AB469	1	28361	27.8798	5cca74b4a023d91b93e77a781043fffb	-	-	MOBP	NC_022656_00032	MPF_T	NC_022656_00023,NC_022656_00015,NC_022656_00008	conjugative	CP017231	0.0152936	Campylobacter jejuni	AB469	AK265	genus	Campylobacter	genus	Campylobacter
TW17753	AG887	4	105053	30.5141	877189995ffbdf8e7daeb75a30820a22	-	-	-	-	-	-	non-mobilizable	CP023447	0.0147145	Campylobacter jejuni	AG887	AQ943	genus	Campylobacter	genus	Campylobacter
TW17769	AC320	1	36910	29.5096	8e74840fb0d4ed5276c38bdea177b6f5	rep_cluster_475	001826__KX686749	MOBP	NC_022355_00016	-	-	mobilizable	AY394561	0.0208145	Campylobacter jejuni subsp. jejuni 81-176	AC320	AL463	genus	Campylobacter	genus	Campylobacter
TW17769	AG887	1	112790	30.6747	b5fb606b3237d6c9a61a39e968bb1422	-	-	-	-	-	-	non-mobilizable	CP023447	0.0174175	Campylobacter jejuni	AG887	AQ943	genus	Campylobacter	genus	Campylobacter
TW17775	AB469	1	27928	28.0901	3e4da8cddff916a51ee5033f954339b4	-	-	MOBP	NC_022656_00032	MPF_T	NC_022656_00008,NC_022656_00015,NC_022656_00023	conjugative	CP017231	0.0152404	Campylobacter jejuni	AB469	AK265	genus	Campylobacter	genus	Campylobacter
TW17775	AC320	2	20678	30.9459	b32171379d1b1ddbfdf4326692ed99ac	rep_cluster_475	001826__KX686749	MOBP	NC_022355_00016	-	-	mobilizable	AY394561	0.0219205	Campylobacter jejuni subsp. jejuni 81-176	AC320	AL463	genus	Campylobacter	genus	Campylobacter
TW17775	AE015	1	38714	25.7349	f988574a36cf85b288959cf86e2f11f2	rep_cluster_1502	000843__CP000550	MOBP	NZ_AZNS01000034_00021	MPF_T	NC_017284_00011,NC_017284_00007,NC_005012_00002,NC_005012_00001,NC_005012_00053	conjugative	NC_008770	0.00638544	Campylobacter jejuni subsp. jejuni 81-176	AE015	AN714	genus	Campylobacter	genus	Campylobacter
TW17775	AG887	1	86615	30.7349	7b1229318ee2e046289ca2b001b6c2e9	-	-	-	-	-	-	non-mobilizable	CP023447	0.0171265	Campylobacter jejuni	AG887	AQ943	genus	Campylobacter	genus	Campylobacter
TW17776	AB469	1	27930	28.0917	1322818c94752f62c67f41ec892d72c6	-	-	MOBP	NC_022656_00032	MPF_T	NC_022656_00023,NC_022656_00015,NC_022656_00008	conjugative	CP017231	0.0152404	Campylobacter jejuni	AB469	AK265	genus	Campylobacter	genus	Campylobacter
TW17776	AC320	3	21738	30.7434	7c510a7d7f36cbd0ccb9b552a015946a	rep_cluster_475	001826__KX686749	MOBP	NC_022355_00016	-	-	mobilizable	AY394561	0.0206797	Campylobacter jejuni subsp. jejuni 81-176	AC320	AL463	genus	Campylobacter	genus	Campylobacter
TW17776	AE015	1	38645	25.7394	bba6ee3fe6bbf886a19477d2a3c926f7	rep_cluster_1502	000843__CP000550	MOBP	NZ_AZNS01000034_00021	MPF_T	NC_005012_00053,NC_005012_00001,NC_005012_00002,NC_017284_00007,NC_017284_00011	conjugative	NC_008770	0.00635099	Campylobacter jejuni subsp. jejuni 81-176	AE015	AN714	genus	Campylobacter	genus	Campylobacter
TW17776	AG887	2	86198	30.778	a50223f0607140aae86908af0e953ed0	-	-	-	-	-	-	non-mobilizable	CP023447	0.0171265	Campylobacter jejuni	AG887	AQ943	genus	Campylobacter	genus	Campylobacter
TW17777	AB469	1	37512	26.9567	d449d6d84ac2360c7e0a2033284c5bce	rep_cluster_1502	000843__CP000550	MOBP	NC_022656_00032	MPF_T	NC_022656_00008,NC_022656_00015,NC_022656_00023	conjugative	CP017231	0.0220623	Campylobacter jejuni	AB469	AK265	genus	Campylobacter	genus	Campylobacter
TW17777	AC320	2	8432	25.2372	83ea46884478d7dc08be4339a202c7c4	-	-	-	-	-	-	non-mobilizable	CP013035	0.0505746	Campylobacter coli	AC320	-	genus	Campylobacter	genus	Campylobacter
TW17777	AE015	5	28141	26.6835	e6043c0a0201440bcb5233b3e49d17b8	-	-	-	-	MPF_T	NC_017284_00011,NC_017284_00007,NC_005012_00002,NC_005012_00001,NC_005012_00053	non-mobilizable	NC_008770	0.0126819	Campylobacter jejuni subsp. jejuni 81-176	AE015	AN714	genus	Campylobacter	genus	Campylobacter
TW17777	AG887	3	96443	30.7435	79b12bb35250c983e79efebdff5f551e	-	-	-	-	-	-	non-mobilizable	CP023447	0.015508	Campylobacter jejuni	AG887	AQ943	genus	Campylobacter	genus	Campylobacter
TW17779	AE190	6	32211	27.6831	b9545a3007442d6f4f36f4c67ac0d895	-	-	-	-	-	-	non-mobilizable	CP044174	0.0556462	Campylobacter jejuni	AE190	-	genus	Campylobacter	genus	Campylobacter
TW17779	AG887	8	98236	30.9795	b26c5157afc57ce11535d100b2cb9cbc	-	-	-	-	-	-	non-mobilizable	CP023447	0.0122141	Campylobacter jejuni	AG887	AQ943	genus	Campylobacter	genus	Campylobacter
TW17780	AC320	8	28607	30.5834	a204af3219159724a59946ed3709369c	rep_cluster_475	001826__KX686749	MOBP	NC_022355_00016	-	-	mobilizable	AY714214	0.0230043	Campylobacter jejuni subsp. jejuni 81-176	AC320	AL463	genus	Campylobacter	genus	Campylobacter
TW17780	AE015	5	36762	26.2255	b7cfa43d6338f2109fa6bbfde7a249df	rep_cluster_1502	000843__CP000550	-	-	MPF_T	NC_017284_00011,NC_017284_00007,NC_005012_00002,NC_005012_00001,NC_005012_00053	non-mobilizable	CP010074	0.00755945	Campylobacter jejuni subsp. jejuni	AE015	AN714	genus	Campylobacter	genus	Campylobacter
TW17780	AG887	4	82125	30.6606	bc7d55a055125ecec4600c9bcddda9d6	-	-	-	-	-	-	non-mobilizable	CP023447	0.0194352	Campylobacter jejuni	AG887	AQ943	genus	Campylobacter	genus	Campylobacter
TW17783	AB469	2	27690	28.2232	cce05a415940fcb979186d7cd576984e	-	-	MOBP	NC_022656_00032	MPF_T	NC_022656_00008,NC_022656_00015,NC_022656_00023	conjugative	CP017231	0.015508	Campylobacter jejuni	AB469	AK265	genus	Campylobacter	genus	Campylobacter
TW17783	AC320	8	38823	30.5283	7d39f16d988caeca1c5238e06a393ef2	rep_cluster_475	001826__KX686749	MOBP	NC_022355_00016	MPF_T	NC_007141_00026,NC_006135_00040,NC_022355_00043,NC_022355_00047	conjugative	KJ646012	0.00842259	Campylobacter jejuni	AC320	AL463	genus	Campylobacter	genus	Campylobacter
TW17783	AE015	7	33328	26.6653	35d8f4acdec3d8a64cef768b57014590	rep_cluster_1502	000843__CP000550	-	-	MPF_T	NC_005012_00053,NC_005012_00001,NC_005012_00002,NC_017284_00007,NC_017284_00011	non-mobilizable	NC_008770	0.0101459	Campylobacter jejuni subsp. jejuni 81-176	AE015	AN714	genus	Campylobacter	genus	Campylobacter
TW17783	AG887	10	97081	31.0926	37fb37533d9cefa04cb9281c756ddb6a	-	-	-	-	-	-	non-mobilizable	CP023447	0.015508	Campylobacter jejuni	AG887	AQ943	genus	Campylobacter	genus	Campylobacter
TW17784	AB469	1	28359	27.8959	814462e1c45d17cceb575ac18fd0f8b3	-	-	MOBP	NC_022656_00032	MPF_T	NC_022656_00023,NC_022656_00015,NC_022656_00008	conjugative	CP017231	0.0152936	Campylobacter jejuni	AB469	AK265	genus	Campylobacter	genus	Campylobacter
TW17784	AG887	7	103920	30.5687	baf1dab96af3cc4fef86873ebc323ef9	-	-	-	-	-	-	non-mobilizable	CP023447	0.015508	Campylobacter jejuni	AG887	AQ943	genus	Campylobacter	genus	Campylobacter
TW17786	AG887	5	98473	30.845	d60d6ac455a0e75e5e18d1f80ca15dbd	-	-	-	-	-	-	non-mobilizable	CP023447	0.0130638	Campylobacter jejuni	AG887	AQ943	genus	Campylobacter	genus	Campylobacter
TW17788	AC320	4	31553	28.9354	0efa91eaa3e2f1c339767d2bb2d5e714	rep_cluster_475	001829__CP006710	MOBP	NC_022355_00016	-	-	mobilizable	KJ646012	0.0117112	Campylobacter jejuni	AC320	AL463	genus	Campylobacter	genus	Campylobacter
TW17788	AG887	9	101773	30.7292	297c6521894597849ca41ed11c5171bd	-	-	-	-	-	-	non-mobilizable	CP023447	0.015616	Campylobacter jejuni	AG887	AQ943	genus	Campylobacter	genus	Campylobacter
TW17790	AC320	6	25066	30.2521	e87b425eb88521e734bc0e8cc1079a1b	rep_cluster_475	001829__CP006710	MOBP	NC_022355_00016	-	-	mobilizable	KJ646012	0.0195632	Campylobacter jejuni	AC320	AL463	genus	Campylobacter	genus	Campylobacter
TW17790	AG887	3	95302	30.8451	8c4cec1ee8f8ad0f6ee7c791f71518a9	-	-	-	-	-	-	non-mobilizable	CP023447	0.0151872	Campylobacter jejuni	AG887	AQ943	genus	Campylobacter	genus	Campylobacter
TW17791	AE190	6	28851	27.7495	dde031c7928b2eb56023f0a9fa4ae267	-	-	-	-	-	-	non-mobilizable	CP017417	0.0565317	Campylobacter jejuni	AE190	-	genus	Campylobacter	genus	Campylobacter
TW17791	AG887	3	97130	30.7423	e4509c7b4f35d535ebd3ab70c55ccd7f	-	-	-	-	-	-	non-mobilizable	CP023447	0.0132573	Campylobacter jejuni	AG887	AQ943	genus	Campylobacter	genus	Campylobacter
TW17793	AC320	2	20592	31.182	19c5bbb136a9fe102615077aeb97e505	rep_cluster_475	001826__KX686749	-	-	-	-	non-mobilizable	AY394561	0.0234513	Campylobacter jejuni subsp. jejuni 81-176	AC320	AL463	genus	Campylobacter	genus	Campylobacter
TW17793	AG887	5	97295	30.7827	0cad88265820b31097e7b3c85d60e8a3	-	-	-	-	-	-	non-mobilizable	CP023447	0.015998	Campylobacter jejuni	AG887	AQ943	genus	Campylobacter	genus	Campylobacter
TW17796	AG887	3	96124	30.7915	0bb32411e70d45374659e8b08d32b38e	-	-	-	-	-	-	non-mobilizable	CP023447	0.0108269	Campylobacter jejuni	AG887	AQ943	genus	Campylobacter	genus	Campylobacter
TW17798	AG887	5	101467	30.5853	c8e21fa60434d7327e220be68c4f1f75	-	-	-	-	-	-	non-mobilizable	CP023447	0.0106116	Campylobacter jejuni	AG887	AQ943	genus	Campylobacter	genus	Campylobacter
TW17800	AG887	1	103416	30.4469	f6392d7e33353ed218fe6a9c3155bd05	-	-	-	-	-	-	non-mobilizable	CP023447	0.0104835	Campylobacter jejuni	AG887	AQ943	genus	Campylobacter	genus	Campylobacter
TW17801	AC320	6	27165	30.2742	57d7263ad60d783a4fafa17d5e5850bd	rep_cluster_475	001826__KX686749	MOBP	NC_022355_00016	-	-	mobilizable	AY394561	0.0149759	Campylobacter jejuni subsp. jejuni 81-176	AC320	AL463	genus	Campylobacter	genus	Campylobacter
TW17801	AG887	6	93725	31.0291	e112e919ba287c47bf66be77d1290c33	-	-	-	-	-	-	non-mobilizable	CP023447	0.0156702	Campylobacter jejuni	AG887	AQ943	genus	Campylobacter	genus	Campylobacter
TW17802	AG887	2	103706	30.4524	35c67a756f0c7aa9e5cc478873ec72f3	-	-	-	-	-	-	non-mobilizable	CP023447	0.0145592	Campylobacter jejuni	AG887	AQ943	genus	Campylobacter	genus	Campylobacter
TW17807	AC320	5	41773	29.8973	e272598da67803e4160cbeabfa35455a	rep_cluster_475	001826__KX686749	MOBP	NC_022355_00016	MPF_T	NC_007141_00026,NC_006135_00040,NC_022355_00043,NC_022355_00047	conjugative	KJ646012	0.00467416	Campylobacter jejuni	AC320	AL463	genus	Campylobacter	genus	Campylobacter
TW17807	AG887	4	95699	30.854	2add2b5e2471062f3b2450e0b0247d53	-	-	-	-	-	-	non-mobilizable	CP023447	0.015616	Campylobacter jejuni	AG887	AQ943	genus	Campylobacter	genus	Campylobacter
TW17809	AC320	3	24779	29.8761	c923796fdf7bbed2cf8d19f21bbbe457	rep_cluster_475	001826__KX686749	MOBP	NC_022355_00016	-	-	mobilizable	AY394561	0.0170111	Campylobacter jejuni subsp. jejuni 81-176	AC320	AL463	genus	Campylobacter	genus	Campylobacter
TW17809	AG887	6	95784	30.9081	805e4f61acf1b09c92fe6fbc9e4c2140	-	-	-	-	-	-	non-mobilizable	CP023447	0.015616	Campylobacter jejuni	AG887	AQ943	genus	Campylobacter	genus	Campylobacter
TW17812	AC320	3	18918	26.7787	d3e4c501edc2f2b84db1371c97ba12ad	-	-	MOBP	NC_022355_00016	-	-	mobilizable	CP013035	0.0229306	Campylobacter coli	AC320	AL463	genus	Campylobacter	genus	Campylobacter
TW17812	AG887	1	112787	30.6755	0da9e0bbed302145f8cc370fa6400870	-	-	-	-	-	-	non-mobilizable	CP023447	0.0174761	Campylobacter jejuni	AG887	AQ943	genus	Campylobacter	genus	Campylobacter
TW17817	AE190	7	39232	27.6433	1a5ad3acf606ca8dfb075529e2289fe3	-	-	-	-	-	-	non-mobilizable	CP018901	0.0554283	Campylobacter coli	AE190	-	genus	Campylobacter	genus	Campylobacter
TW17817	AG887	2	101732	30.5577	1a800a93f5750d1679cde8042c0489b5	-	-	-	-	-	-	non-mobilizable	CP023447	0.0124467	Campylobacter jejuni	AG887	AQ943	genus	Campylobacter	genus	Campylobacter
TW17818	AC320	3	24205	30.4978	51aa61d6e6bebbc824b08505075ececb	rep_cluster_475	001826__KX686749	MOBP	NC_022355_00016	-	-	mobilizable	AY394561	0.017653	Campylobacter jejuni subsp. jejuni 81-176	AC320	AL463	genus	Campylobacter	genus	Campylobacter
TW17818	AG887	6	66017	30.7678	69cdf30f9ed21840d168772e21b5b5fc	-	-	-	-	-	-	non-mobilizable	CP023447	0.0263945	Campylobacter jejuni	AG887	-	genus	Campylobacter	genus	Campylobacter
TW17819	AG887	12	100640	30.8366	92be7e6165e88a24e596ecc5dee22176	-	-	-	-	-	-	non-mobilizable	CP023447	0.0107405	Campylobacter jejuni	AG887	AQ943	genus	Campylobacter	genus	Campylobacter
TW17825	AC320	1	21974	30.2767	002fcbcb1583e67ff5cedf9cfa3ed584	rep_cluster_475	001826__KX686749	MOBP	NC_022355_00016	-	-	mobilizable	AY394561	0.0199514	Campylobacter jejuni subsp. jejuni 81-176	AC320	AL463	genus	Campylobacter	genus	Campylobacter
TW17825	AG887	1	112787	30.6755	8b0da9be525a0bfeffcf91ff049943e0	-	-	-	-	-	-	non-mobilizable	CP023447	0.0174761	Campylobacter jejuni	AG887	AQ943	genus	Campylobacter	genus	Campylobacter
TW17830	AG887	3	103129	30.5336	b62a19caba51e3e41c85f0176020c40a	-	-	-	-	-	-	non-mobilizable	CP023447	0.0105688	Campylobacter jejuni	AG887	AQ943	genus	Campylobacter	genus	Campylobacter
TW17833	AC320	5	35273	29.9549	4203e70fad6bd326749af20d1791cd8d	rep_cluster_475	001826__KX686749	MOBP	NC_022355_00016	MPF_T	NC_007141_00026,NC_006135_00040,NC_022355_00043,NC_022355_00047	conjugative	AY394561	0.00834599	Campylobacter jejuni subsp. jejuni 81-176	AC320	AL463	genus	Campylobacter	genus	Campylobacter
TW17833	AG887	7	90236	30.8502	a02d2ebc5473725ed13551adc4a515df	-	-	-	-	-	-	non-mobilizable	CP023447	0.016782	Campylobacter jejuni	AG887	AQ943	genus	Campylobacter	genus	Campylobacter
TW17834	AC320	3	24694	30.0802	1d22e4023d284ec9c34a42b6e127a5b7	rep_cluster_475	001826__KX686749	MOBP	NC_022355_00016	-	-	mobilizable	AY394561	0.0167251	Campylobacter jejuni subsp. jejuni 81-176	AC320	AL463	genus	Campylobacter	genus	Campylobacter
TW17834	AG887	3	67583	31.1617	6c1372454f0f84a026c72e48f326948f	-	-	-	-	-	-	non-mobilizable	CP023447	0.0220623	Campylobacter jejuni	AG887	AQ943	genus	Campylobacter	genus	Campylobacter
TW17835	AC320	2	21961	30.2491	c089dfafe223003663cfa4662d758057	rep_cluster_475	001826__KX686749	MOBP	NC_022355_00016	-	-	mobilizable	AY394561	0.0203459	Campylobacter jejuni subsp. jejuni 81-176	AC320	AL463	genus	Campylobacter	genus	Campylobacter
TW17835	AG887	4	90098	30.8864	be1a418f06d4418ee3ddbbffbe2c569f	-	-	-	-	-	-	non-mobilizable	CP023447	0.0166683	Campylobacter jejuni	AG887	AQ943	genus	Campylobacter	genus	Campylobacter
TW17840	AC320	3	24323	30.3663	8070e297b355fe176db69972f1af0aa6	rep_cluster_475	001826__KX686749	MOBP	NC_022355_00016	-	-	mobilizable	AY394561	0.0175939	Campylobacter jejuni subsp. jejuni 81-176	AC320	AL463	genus	Campylobacter	genus	Campylobacter
TW17840	AG887	3	90199	30.823	344e95f2a254e514e6dd973ee9c7d060	-	-	-	-	-	-	non-mobilizable	CP023447	0.0164989	Campylobacter jejuni	AG887	AQ943	genus	Campylobacter	genus	Campylobacter
TW17841	AG887	5	102439	30.5733	0b0f6af1a70601a23e295870e4845204	-	-	-	-	-	-	non-mobilizable	CP023447	0.0136496	Campylobacter jejuni	AG887	AQ943	genus	Campylobacter	genus	Campylobacter
TW17842	AG887	2	103596	30.4249	acb8151624ce7d3ac90582f192acceff	-	-	-	-	-	-	non-mobilizable	CP023447	0.0105261	Campylobacter jejuni	AG887	AQ943	genus	Campylobacter	genus	Campylobacter
TW17846	AE190	4	42735	27.6284	deba4fe13abc9c4b41f3743b2f99d77a	-	-	-	-	-	-	non-mobilizable	CP044174	0.0552118	Campylobacter jejuni	AE190	-	genus	Campylobacter	genus	Campylobacter
TW17846	AG887	3	102490	30.5542	4e74335dc9eae67d0c58f760b732bf01	-	-	-	-	-	-	non-mobilizable	CP023447	0.0125405	Campylobacter jejuni	AG887	AQ943	genus	Campylobacter	genus	Campylobacter
TW17849	AC320	1	14783	26.8687	31c04e959b9456d58b46a67b4365762d	-	-	MOBP	NC_022355_00016	-	-	mobilizable	CP013035	0.0316813	Campylobacter coli	AC320	-	genus	Campylobacter	genus	Campylobacter
TW17849	AG887	2	112729	30.6789	656fbe462c313477f3e633b87552705d	-	-	-	-	-	-	non-mobilizable	CP023447	0.0174175	Campylobacter jejuni	AG887	AQ943	genus	Campylobacter	genus	Campylobacter
TW17850	AG887	1	102667	30.4226	a18abbd8122c3f64a7b45a9d78240891	-	-	-	-	-	-	non-mobilizable	CP023447	0.0107836	Campylobacter jejuni	AG887	AQ943	genus	Campylobacter	genus	Campylobacter
TW17851	AG887	1	103599	30.4067	af9c79ac4137bfa78ce2859d955685e1	-	-	-	-	-	-	non-mobilizable	CP023447	0.0104835	Campylobacter jejuni	AG887	AQ943	genus	Campylobacter	genus	Campylobacter
TW17852	AC320	1	21782	30.3737	6407c0f5bcae0a87d7f468d08ea707ee	rep_cluster_475	001826__KX686749	MOBP	NC_022355_00016	-	-	mobilizable	AY394561	0.0201478	Campylobacter jejuni subsp. jejuni 81-176	AC320	AL463	genus	Campylobacter	genus	Campylobacter
TW17852	AG887	1	64222	31.0766	86a8534b7595688ff65fa4bc2213da43	-	-	-	-	-	-	non-mobilizable	CP023447	0.0227838	Campylobacter jejuni	AG887	AQ943	genus	Campylobacter	genus	Campylobacter
TW17853	AC320	2	37596	29.3196	291e6ca830b0df0df69707bf0927c862	rep_cluster_475	001826__KX686749	MOBP	NC_022355_00016	-	-	mobilizable	AY394561	0.020747	Campylobacter jejuni subsp. jejuni 81-176	AC320	AL463	genus	Campylobacter	genus	Campylobacter
TW17853	AG887	3	112198	30.7599	94bade14f92018b836cf078f98e36a47	-	-	-	-	-	-	non-mobilizable	CP023447	0.0175349	Campylobacter jejuni	AG887	AQ943	genus	Campylobacter	genus	Campylobacter
TW19100	AG887	3	89383	30.8291	14fcc9a03c0c29397ee4818b9d0e0fef	-	-	-	-	-	-	non-mobilizable	CP023447	0.0165552	Campylobacter jejuni	AG887	AQ943	genus	Campylobacter	genus	Campylobacter
TW19101	AC320	1	48342	29.1258	b7e2d9caad285ad1de3e04dc1fcb6a0a	rep_cluster_475	001826__KX686749	MOBP	NC_022355_00016	MPF_T	NC_022355_00047,NC_022355_00043,NC_006134_00038,NC_022355_00040	conjugative	CP007180	0.000167546	Campylobacter coli RM5611	AC320	AL464	genus	Campylobacter	genus	Campylobacter
TW19101	AG887	2	102200	30.4853	298b1930a96e8c7028d5132e5cb7c3bf	-	-	-	-	-	-	non-mobilizable	CP023447	0.0125405	Campylobacter jejuni	AG887	AQ943	genus	Campylobacter	genus	Campylobacter
TW19102	AG887	1	103674	30.3895	b86712ae2fe2a94d8e2f5cd83d35e6d4	-	-	-	-	-	-	non-mobilizable	CP023447	0.0104835	Campylobacter jejuni	AG887	AQ943	genus	Campylobacter	genus	Campylobacter
TW19103	AC320	1	43785	29.0008	2609278e1f6ee0b7d8003877bc9ac8c4	-	-	MOBP	NC_022355_00016	MPF_T	NC_022355_00040,NC_006134_00038,NC_022355_00043,NC_022355_00047	conjugative	CP017861	0.00343111	Campylobacter jejuni	AC320	AL464	genus	Campylobacter	genus	Campylobacter
TW19103	AE190	16	84273	26.8615	04527776ceafdc4708f84ca197c74613	-	-	-	-	-	-	non-mobilizable	CP025282	0.0280449	Campylobacter coli	AE190	-	genus	Campylobacter	genus	Campylobacter
TW19103	AG887	1	104126	30.2451	983905bf75cad4ba4e1d90d0dd9855f4	-	-	-	-	-	-	non-mobilizable	CP023447	0.0100623	Campylobacter jejuni	AG887	AQ943	genus	Campylobacter	genus	Campylobacter
TW19104	AG887	2	100605	30.5005	878ed1ce58fe373995779bf65f7e2cec	-	-	-	-	-	-	non-mobilizable	CP023447	0.0194352	Campylobacter jejuni	AG887	AQ943	genus	Campylobacter	genus	Campylobacter
TW19105	AC498	1	3724	28.5446	2d95a974cbcae74b7bdcc228991700e2	rep_cluster_912	002397__NC_006975_00002	-	-	-	-	non-mobilizable	AB211496	0.0332581	Campylobacter lari	AC498	-	genus	Campylobacter	genus	Campylobacter
TW19105	AE190	9	48598	26.6616	05c26e7d209afee68b160813e4b7bf19	-	-	-	-	-	-	non-mobilizable	CP025282	0.0338037	Campylobacter coli	AE190	-	genus	Campylobacter	genus	Campylobacter
TW19107	AE190	11	77721	26.1268	5780a5a011d9a41e59ecf0ba36f0b578	-	-	-	-	-	-	non-mobilizable	CP014345	0.004991	Campylobacter jejuni	AE190	AN915	genus	Campylobacter	genus	Campylobacter
TW19107	AG887	2	102036	30.4206	2f1c4d447dc6e3d9fd3991d1b2e4190e	-	-	-	-	-	-	non-mobilizable	CP023447	0.00989629	Campylobacter jejuni	AG887	AQ943	genus	Campylobacter	genus	Campylobacter
TW19108	AC321	3	79062	29.1063	3ae81b18c7cc2793016678bb1893c5b9	-	-	MOBP	NC_022355_00016	MPF_T	NC_022355_00047,NC_022355_00043,NC_006135_00040,NC_007141_00026	conjugative	CP013117	0.017359	Campylobacter jejuni	AC321	AL468	genus	Campylobacter	genus	Campylobacter
TW19108	AE190	6	59485	26.7496	005cfcd103f7e131afda1146a0065bfe	-	-	-	-	-	-	non-mobilizable	CP017417	0.0312752	Campylobacter jejuni	AE190	-	genus	Campylobacter	genus	Campylobacter
TW19108	AG887	2	106076	30.2981	097bb153f3ff066b564ee7bacb5939a9	-	-	-	-	-	-	non-mobilizable	CP023447	0.010441	Campylobacter jejuni	AG887	AQ943	genus	Campylobacter	genus	Campylobacter
TW19109	AB469	1	29724	28.0379	b19d615c6b7237819b20c6344df2b080	-	-	MOBP	NC_022656_00032	MPF_T	NC_022656_00008,NC_022656_00023,NC_022656_00015	conjugative	CP017231	0.0186813	Campylobacter jejuni	AB469	AK265	genus	Campylobacter	genus	Campylobacter
TW19109	AD894	1	3999	30.7827	f41239f03a3ac04e08629befdedffc03	rep_cluster_896	002378__KF192842_00001	-	-	-	-	non-mobilizable	NC_021493	0.015943	Campylobacter jejuni	AD894	AN569	genus	Campylobacter	genus	Campylobacter
TW19109	AE190	17	85914	26.4136	457d70bd85e78e3cea7f78bab8eabd6f	-	-	-	-	-	-	non-mobilizable	CP014345	0.0323015	Campylobacter jejuni	AE190	-	genus	Campylobacter	genus	Campylobacter
TW19110	AC320	2	43743	28.5097	3281be43ee3c263252b482d62e36bdf0	-	-	MOBP	NC_022355_00016	MPF_T	NC_007141_00026,NC_006135_00040,NC_022355_00043,NC_022355_00047	conjugative	KJ646012	0.00464278	Campylobacter jejuni	AC320	AL463	genus	Campylobacter	genus	Campylobacter
TW19110	AC321	1	29952	30.3486	d7279fc63198b779f2da3cebeca9977a	-	-	-	-	-	-	non-mobilizable	CP013117	0.0353885	Campylobacter jejuni	AC321	-	genus	Campylobacter	genus	Campylobacter
TW19110	AE190	12	50002	25.949	b1f8a61cde1d0c1cd38c572b24742322	-	-	-	-	-	-	non-mobilizable	CP025282	0.0352724	Campylobacter coli	AE190	-	genus	Campylobacter	genus	Campylobacter
TW19110	AG887	1	104094	30.2909	da3e3a7898d1be51554807637ff5a40b	-	-	-	-	-	-	non-mobilizable	CP023447	0.00804257	Campylobacter jejuni	AG887	AQ943	genus	Campylobacter	genus	Campylobacter
TW19111	AC320	2	37543	27.8108	a357263c2acc68399848956943656a08	-	-	MOBP	NC_022355_00016	MPF_T	NC_007141_00026,NC_006135_00040,NC_022355_00043,NC_022355_00047	conjugative	CP013035	0.00719593	Campylobacter coli	AC320	AL463	genus	Campylobacter	genus	Campylobacter
TW19111	AG887	1	103676	30.3908	c3f8ac23ff2fe7e0b6398767c7737670	-	-	-	-	-	-	non-mobilizable	CP023447	0.0104835	Campylobacter jejuni	AG887	AQ943	genus	Campylobacter	genus	Campylobacter
TW19112	AG887	2	109949	30.5978	313d28992733929d35d74cd0617c9263	-	-	-	-	-	-	non-mobilizable	CP023447	0.0229306	Campylobacter jejuni	AG887	AQ943	genus	Campylobacter	genus	Campylobacter
TW19113	AB915	1	3409	41.6251	a0727ce3b0d303b5e550980995817d43	-	-	-	-	-	-	non-mobilizable	CP027488	0.0160531	Staphylococcus aureus	AB915	AK891	class	Bacilli	class	Bacilli
TW19113	AE190	6	31551	26.8011	2e1af0c281bcf924cda137a463e4cf90	-	-	-	-	-	-	non-mobilizable	CP025282	0.0427316	Campylobacter coli	AE190	-	genus	Campylobacter	genus	Campylobacter
TW19113	AG887	1	101030	30.49	a4eeeab415dd78f72e62cb4ddbbe209d	-	-	-	-	-	-	non-mobilizable	CP023447	0.00541137	Campylobacter jejuni	AG887	AQ943	genus	Campylobacter	genus	Campylobacter
TW19114	AG887	1	104821	30.3384	dde31be545a5194337b95fcd14e3b692	-	-	-	-	-	-	non-mobilizable	CP023447	0.011984	Campylobacter jejuni	AG887	AQ943	genus	Campylobacter	genus	Campylobacter
TW19115	AG887	2	99455	30.5726	03d904c065dc1737f1bdf083ccad1b31	-	-	-	-	-	-	non-mobilizable	CP023447	0.015616	Campylobacter jejuni	AG887	AQ943	genus	Campylobacter	genus	Campylobacter
TW19116	AG887	1	110707	30.69	b34df49136159475c0975615d7e73420	-	-	-	-	-	-	non-mobilizable	CP023447	0.0232268	Campylobacter jejuni	AG887	AQ943	genus	Campylobacter	genus	Campylobacter
TW19117	AG887	1	109738	30.6503	4155aeb917f82efbac6936d9214c86e3	-	-	-	-	-	-	non-mobilizable	CP023447	0.0215695	Campylobacter jejuni	AG887	AQ943	genus	Campylobacter	genus	Campylobacter
TW19118	AG887	1	103440	30.3422	d33e59879ad111fb0a88e3783584df4c	-	-	-	-	-	-	non-mobilizable	CP023447	0.00635099	Campylobacter jejuni	AG887	AQ943	genus	Campylobacter	genus	Campylobacter
TW19119	AC320	2	44966	29.1265	d2e9c5877b94e4ecf405afe05ae7869f	-	-	MOBP	NC_022355_00016	MPF_T	NC_022355_00047,NC_022355_00043,NC_006134_00038,NC_022355_00040	conjugative	CP017861	0.00340187	Campylobacter jejuni	AC320	AL464	genus	Campylobacter	genus	Campylobacter
TW19119	AG887	1	102195	30.4555	74bc1e4f148c2dc01d53d3bc45ddee04	-	-	-	-	-	-	non-mobilizable	CP023447	0.0125875	Campylobacter jejuni	AG887	AQ943	genus	Campylobacter	genus	Campylobacter
TW19120	AG887	1	103245	30.3405	758640db2120d053094b9600cd42f25a	-	-	-	-	-	-	non-mobilizable	CP023447	0.00846101	Campylobacter jejuni	AG887	AQ943	genus	Campylobacter	genus	Campylobacter
TW19122	AG887	5	103883	30.3794	b7e7ed70474acfd3e1d8cb9200639372	-	-	-	-	-	-	non-mobilizable	CP023447	0.00956826	Campylobacter jejuni	AG887	AQ943	genus	Campylobacter	genus	Campylobacter
TW19123	AG887	1	104243	30.4097	4cbc9127f1e3c26451442416f657b630	-	-	-	-	-	-	non-mobilizable	CP023447	0.00574147	Campylobacter jejuni	AG887	AQ943	genus	Campylobacter	genus	Campylobacter
TW19124	AG887	1	102437	30.4909	c400beabd25f108909b0e4f4a09b5e0f	-	-	-	-	-	-	non-mobilizable	CP023447	0.0134036	Campylobacter jejuni	AG887	AQ943	genus	Campylobacter	genus	Campylobacter
TW19126	AG887	5	101888	30.5885	fdcaefd06d3a28a9630798bb78edd3f6	-	-	-	-	-	-	non-mobilizable	CP023447	0.0112201	Campylobacter jejuni	AG887	AQ943	genus	Campylobacter	genus	Campylobacter
TW19128	AE190	12	71573	26.3116	98242e3824516e2f6ba1dcb9df5881d2	-	-	-	-	-	-	non-mobilizable	CP014345	0.00357808	Campylobacter jejuni	AE190	AN915	genus	Campylobacter	genus	Campylobacter
TW19128	AG887	7	98992	30.6813	3bb1d087fef1d4bc6e29012585b0237f	-	-	-	-	-	-	non-mobilizable	CP023447	0.0113974	Campylobacter jejuni	AG887	AQ943	genus	Campylobacter	genus	Campylobacter
TW19129	AG887	1	104011	30.4074	768f3415f640be8aca1215ff247c8a0c	-	-	-	-	-	-	non-mobilizable	CP023447	0.0103562	Campylobacter jejuni	AG887	AQ943	genus	Campylobacter	genus	Campylobacter
TW19130	AG887	1	151984	30.2565	ef99596b24e8a33020634a02be7b640a	-	-	-	-	-	-	non-mobilizable	CP023447	0.0232268	Campylobacter jejuni	AG887	AQ943	genus	Campylobacter	genus	Campylobacter
TW19131	AC321	2	22584	30.1452	b23ae32cebef2089c62ac0f9cd899a68	-	-	-	-	-	-	non-mobilizable	CP013117	0.0414262	Campylobacter jejuni	AC321	-	genus	Campylobacter	genus	Campylobacter
TW19131	AG887	1	102865	30.2562	89614d69e4e5df14dc728054fa7a8c19	-	-	-	-	-	-	non-mobilizable	CP023447	0.0108269	Campylobacter jejuni	AG887	AQ943	genus	Campylobacter	genus	Campylobacter
TW19132	AC320	1	43236	28.881	bd8ef91ee5dec5e3a35736a1f1cd44ee	-	-	MOBP	NC_022355_00016	MPF_T	NC_022355_00040,NC_006134_00038,NC_022355_00043,NC_022355_00047	conjugative	CP017861	0.0034604	Campylobacter jejuni	AC320	AL464	genus	Campylobacter	genus	Campylobacter
TW19132	AE190	11	58730	26.1927	3bd60dfce0d55b86f99059b7dc48603b	-	-	-	-	-	-	non-mobilizable	CP025282	0.0311746	Campylobacter coli	AE190	-	genus	Campylobacter	genus	Campylobacter
TW19132	AG887	1	103712	30.2501	97990a79baf2b5d3199bccbafdd896bb	-	-	-	-	-	-	non-mobilizable	CP023447	0.00881017	Campylobacter jejuni	AG887	AQ943	genus	Campylobacter	genus	Campylobacter
TW19134	AC321	2	45792	28.077	8f5aeecf4e2819f00819011e67d21d76	-	-	MOBP	NC_022355_00016	MPF_T	NC_022355_00047,NC_022355_00043,NC_006135_00040,NC_007141_00026	conjugative	CP017854	0.00541137	Campylobacter jejuni	AC321	AL467	genus	Campylobacter	genus	Campylobacter
TW19134	AG887	1	101992	30.4612	8ebedc33643e75003d02798ffd571d12	-	-	-	-	-	-	non-mobilizable	CP023447	0.011621	Campylobacter jejuni	AG887	AQ943	genus	Campylobacter	genus	Campylobacter
TW19135	AE190	2	41372	27.0449	ba018d2dc61cbdf49b254717c24791b1	-	-	-	-	-	-	non-mobilizable	CP017417	0.0399018	Campylobacter jejuni	AE190	-	genus	Campylobacter	genus	Campylobacter
TW19135	AG887	1	76479	30.6202	55753725da2182cd7fa00d6c4a5bf264	-	-	-	-	-	-	non-mobilizable	CP023447	0.0146108	Campylobacter jejuni	AG887	AQ943	genus	Campylobacter	genus	Campylobacter
TW19137	AC320	2	46462	28.9075	168f80c1dcd89ae944cf96d57d3e7ff3	rep_cluster_475	001829__CP006710	MOBP	NC_022355_00016	MPF_T	NC_022355_00047,NC_022355_00043,NC_006135_00040,NC_007141_00026	conjugative	AY714214	0.00712406	Campylobacter jejuni subsp. jejuni 81-176	AC320	AL463	genus	Campylobacter	genus	Campylobacter
TW19137	AG887	1	103600	30.4855	ddbcf92077bd96fb436aabcd17005790	-	-	-	-	-	-	non-mobilizable	CP023447	0.0119383	Campylobacter jejuni	AG887	AQ943	genus	Campylobacter	genus	Campylobacter
TW19139	AG887	1	103744	30.3671	63a9be868b54262029c11216afc5c036	-	-	-	-	-	-	non-mobilizable	CP023447	0.0107405	Campylobacter jejuni	AG887	AQ943	genus	Campylobacter	genus	Campylobacter
TW19140	AC321	7	30979	30.1721	df79c37b277a9bf7546c7425f8d78a53	-	-	-	-	-	-	non-mobilizable	CP013117	0.0359759	Campylobacter jejuni	AC321	-	genus	Campylobacter	genus	Campylobacter
TW19140	AE190	5	52816	26.8536	dfb1c57a1a4d038e0647b39555f63360	-	-	-	-	-	-	non-mobilizable	CP025282	0.0346987	Campylobacter coli	AE190	-	genus	Campylobacter	genus	Campylobacter
TW19140	AG887	5	101536	30.5419	2af42303a213e9d20a0f41a529d7214f	-	-	-	-	-	-	non-mobilizable	CP023447	0.00985499	Campylobacter jejuni	AG887	AQ943	genus	Campylobacter	genus	Campylobacter
TW19142	AE190	1	53411	26.811	355b70e793b5673043b697b41eac3739	-	-	-	-	-	-	non-mobilizable	CP025282	0.0341361	Campylobacter coli	AE190	-	genus	Campylobacter	genus	Campylobacter
TW19142	AG887	2	110717	29.9665	bd6b8916e5e68cdcb4f5aeabcf3fcbd5	-	-	-	-	-	-	non-mobilizable	CP023447	0.00547692	Campylobacter jejuni	AG887	AQ943	genus	Campylobacter	genus	Campylobacter
TW19144	AC320	3	44078	28.2068	f8057f3584f4bf36b7f4320feabb2138	-	-	MOBP	NC_022355_00016	MPF_T	NC_007141_00026,NC_006135_00040,NC_022355_00043,NC_022355_00047	conjugative	AY714214	0.0126819	Campylobacter jejuni subsp. jejuni 81-176	AC320	AL463	genus	Campylobacter	genus	Campylobacter
TW19144	AC321	7	31183	30.2216	f1dce97711308b05c35e6c96ececf23e	-	-	-	-	-	-	non-mobilizable	CP013117	0.0381928	Campylobacter jejuni	AC321	-	genus	Campylobacter	genus	Campylobacter
TW19144	AG887	3	102700	30.4177	8c45e511b32ef9aa7a3a664db1eff856	-	-	-	-	-	-	non-mobilizable	CP023447	0.0112201	Campylobacter jejuni	AG887	AQ943	genus	Campylobacter	genus	Campylobacter
TW19145	AG887	1	102726	30.4324	c5909d2a85b66c5409acf4e5bbccb589	-	-	-	-	-	-	non-mobilizable	CP023447	0.00960897	Campylobacter jejuni	AG887	AQ943	genus	Campylobacter	genus	Campylobacter
TW19147	AG887	1	102977	30.4952	b1fe2ca653d2c1915fda80aecc118618	-	-	-	-	-	-	non-mobilizable	CP023447	0.0110882	Campylobacter jejuni	AG887	AQ943	genus	Campylobacter	genus	Campylobacter
TW19149	AB469	3	30975	28.2228	9261c463d9d84941abd0d04808cbc7a1	-	-	MOBP	NC_022656_00032	MPF_T	NC_022656_00023,NC_022656_00015,NC_022656_00008	conjugative	CP017231	0.0199514	Campylobacter jejuni	AB469	AK265	genus	Campylobacter	genus	Campylobacter
TW19149	AG887	4	102377	30.6016	950cd81d0ce326780384afda5f71df81	-	-	-	-	-	-	non-mobilizable	CP023447	0.0119383	Campylobacter jejuni	AG887	AQ943	genus	Campylobacter	genus	Campylobacter
TW19151	AB625	1	5081	37.2171	b2b4e7f8baca45235ea58b0a72931dca	-	-	-	-	-	-	non-mobilizable	MK251542	0.0451943	Glaesserella parasuis	AB625	-	family	Pasteurellaceae	family	Pasteurellaceae
TW19151	AE190	14	64671	26.6549	3ea16f0240e35360d32bcb139d1bb059	-	-	-	-	-	-	non-mobilizable	CP017417	0.027077	Campylobacter jejuni	AE190	-	genus	Campylobacter	genus	Campylobacter
TW19151	AG887	3	103460	30.3344	5e9153ede662e9774d6d9ddc5bc6dbb2	-	-	-	-	-	-	non-mobilizable	CP023447	0.00888862	Campylobacter jejuni	AG887	AQ943	genus	Campylobacter	genus	Campylobacter
TW19152	AB469	1	26620	28.441	fffd99ed0e552296521bac5980760e94	-	-	MOBP	NC_022656_00032	MPF_T	NC_022656_00008,NC_022656_00015,NC_022656_00023	conjugative	CP017231	0.0138485	Campylobacter jejuni	AB469	AK265	genus	Campylobacter	genus	Campylobacter
TW19152	AC320	1	48725	29.7445	63323d74ad4698607eb57d2767db599d	-	-	MOBP	NC_022355_00016	MPF_T	NC_022355_00040,NC_006134_00038,NC_022355_00043,NC_022355_00047	conjugative	AY394560	0.0162193	Campylobacter coli	AC320	AL464	genus	Campylobacter	genus	Campylobacter
TW19152	AG887	1	103595	30.4378	36b5e97862a7aeb5fbc7f22c9c0941b7	-	-	-	-	-	-	non-mobilizable	CP023447	0.0146108	Campylobacter jejuni	AG887	AQ943	genus	Campylobacter	genus	Campylobacter
TW19153	AC320	5	37862	27.5659	183bbb4fe324eaf024afc34daf0f40f8	-	-	MOBP	NC_022355_00016	MPF_T	NC_007141_00026,NC_006135_00040,NC_022355_00043,NC_022355_00047	conjugative	KJ646012	0.0255655	Campylobacter jejuni	AC320	-	genus	Campylobacter	genus	Campylobacter
TW19153	AG887	6	101885	30.3656	03340a6a2c8b3862302e237a1493adb9	-	-	-	-	-	-	non-mobilizable	CP023447	0.0183741	Campylobacter jejuni	AG887	AQ943	genus	Campylobacter	genus	Campylobacter
TW19154	AE190	5	48339	26.1569	3b199790f3cd4ab26887dd85ad1fef95	-	-	-	-	-	-	non-mobilizable	CP025282	0.0321972	Campylobacter coli	AE190	-	genus	Campylobacter	genus	Campylobacter
TW19154	AG887	1	104543	30.2498	217d75bcdb6d878ab51dfc7a24086e9e	-	-	-	-	-	-	non-mobilizable	CP023447	0.0101878	Campylobacter jejuni	AG887	AQ943	genus	Campylobacter	genus	Campylobacter
TW19237	AC320	1	48526	29.5738	eb4431297a33e3c95b23409d6e22c176	rep_cluster_475	001829__CP006710	MOBP	NC_022355_00016	MPF_T	NC_022355_00047,NC_022355_00043,NC_006134_00038,NC_022355_00040	conjugative	NC_022354	0.0108702	Campylobacter jejuni subsp. jejuni 00-2544	AC320	AL464	genus	Campylobacter	genus	Campylobacter
TW19237	AE190	4	42259	26.9931	a67dfcc477b6d3cba1178b5635b99775	-	-	-	-	-	-	non-mobilizable	CP017417	0.0408631	Campylobacter jejuni	AE190	-	genus	Campylobacter	genus	Campylobacter
TW19237	AG887	3	103500	30.3874	83b14a25f70354918702b425d60e82ba	-	-	-	-	-	-	non-mobilizable	CP023447	0.00366686	Campylobacter jejuni	AG887	AQ943	genus	Campylobacter	genus	Campylobacter
TW19238	AC320	1	48526	29.58	8884efb4fd13e7a973c860801addbafe	rep_cluster_475	001829__CP006710	MOBP	NC_022355_00016	MPF_T	NC_022355_00047,NC_022355_00040,NC_006134_00038,NC_022355_00043	conjugative	NC_022354	0.0108702	Campylobacter jejuni subsp. jejuni 00-2544	AC320	AL464	genus	Campylobacter	genus	Campylobacter
TW19238	AG887	2	104014	30.3113	21529d03bf0fff6e2de0e8e593c2fd50	-	-	-	-	-	-	non-mobilizable	CP023447	0.00357808	Campylobacter jejuni	AG887	AQ943	genus	Campylobacter	genus	Campylobacter
TW19239	AG887	1	102347	30.4445	ab4b4e5059d8cc19b5df735f250d736f	-	-	-	-	-	-	non-mobilizable	CP023447	0.0106545	Campylobacter jejuni	AG887	AQ943	genus	Campylobacter	genus	Campylobacter
TW19240	AC320	1	46305	28.336	3d0afee14e7ebf954f9490520efaa6ea	-	-	MOBP	NC_022355_00016	MPF_T	NC_022355_00047,NC_022355_00043,NC_006135_00040,NC_007141_00026	conjugative	CP002030	0.0214999	Campylobacter jejuni subsp. jejuni ICDCCJ07001	AC320	AL465	genus	Campylobacter	genus	Campylobacter
TW19240	AE190	9	51133	26.4976	e41d2a1d91543eef4599915cfdfae60e	-	-	-	-	-	-	non-mobilizable	CP025282	0.0349268	Campylobacter coli	AE190	-	genus	Campylobacter	genus	Campylobacter
TW19240	AG887	1	103766	30.6054	e539d452da4443c77ef81e3767a27c4c	-	-	-	-	-	-	non-mobilizable	CP023447	0.0102718	Campylobacter jejuni	AG887	AQ943	genus	Campylobacter	genus	Campylobacter
TW19241	AB469	1	30765	27.9343	2debe7694519d47ba6a7b6308fea3993	-	-	MOBP	NC_022656_00032	MPF_T	NC_022656_00023,NC_022656_00015,NC_022656_00008	conjugative	CP017231	0.0129198	Campylobacter jejuni	AB469	AK265	genus	Campylobacter	genus	Campylobacter
TW19241	AC320	1	48904	29.1346	3d6f58c98fffd7aab20df737f9482134	rep_cluster_475	001826__KX686749	MOBP	NC_022355_00016	MPF_T	NC_022355_00047,NC_022355_00043,NC_006135_00040,NC_007141_00026	conjugative	CP007750	0.00719593	Campylobacter jejuni subsp. jejuni M129	AC320	AL463	genus	Campylobacter	genus	Campylobacter
TW19242	AG887	1	103609	30.3738	f9a3cf07d294aa7bba7618b4e1846ed6	-	-	-	-	-	-	non-mobilizable	CP023447	0.0109136	Campylobacter jejuni	AG887	AQ943	genus	Campylobacter	genus	Campylobacter
TW19243	AC320	1	47970	29.5164	8ccc9db742666dab52ce2a223c837522	rep_cluster_475	001826__KX686749	MOBP	NC_022355_00016	MPF_T	NC_022355_00047,NC_022355_00043,NC_006134_00038,NC_022355_00040	conjugative	CP007180	0.0108269	Campylobacter coli RM5611	AC320	AL464	genus	Campylobacter	genus	Campylobacter
TW19243	AE190	1	54113	26.8364	81e7c8fde85d32e73a4b291c16ef9ebe	-	-	-	-	-	-	non-mobilizable	CP025282	0.0331502	Campylobacter coli	AE190	-	genus	Campylobacter	genus	Campylobacter
TW19243	AG887	1	101501	30.446	3e065dd507c044c1c71e639a1d81dfd7	-	-	-	-	-	-	non-mobilizable	CP023447	0.00861543	Campylobacter jejuni	AG887	AQ943	genus	Campylobacter	genus	Campylobacter
TW19244	AC321	2	47618	28.7496	708fc49599a768a5802f3d5131b7c683	rep_cluster_475	001826__KX686749	MOBP	NC_022355_00016	MPF_T	NC_022355_00047,NC_022355_00043,NC_006135_00040,NC_007141_00026	conjugative	CP022078	0.00617965	Campylobacter jejuni	AC321	AL467	genus	Campylobacter	genus	Campylobacter
TW19244	AG887	1	110200	30.9038	e34f9044ddbb205d8d087f5575fb1fea	-	-	-	-	-	-	non-mobilizable	CP023447	0.0264788	Campylobacter jejuni	AG887	-	genus	Campylobacter	genus	Campylobacter
TW19246	AG887	2	109949	30.5987	7c1aaadf8dc7ee03efaa1a8a2b7cbe16	-	-	-	-	-	-	non-mobilizable	CP023447	0.0229306	Campylobacter jejuni	AG887	AQ943	genus	Campylobacter	genus	Campylobacter
TW19248	AC320	1	43348	29.0256	20758120cd8fb01f0e991cc06860a4a6	-	-	MOBP	NC_022355_00016	MPF_T	NC_022355_00040,NC_006134_00038,NC_022355_00043,NC_022355_00047	conjugative	CP001961	0.000119496	Campylobacter jejuni subsp. jejuni S3	AC320	AL464	genus	Campylobacter	genus	Campylobacter
TW19248	AG887	1	102558	30.4433	32c49ef1fbef930ee7f7bcb66ccd2cfe	-	-	-	-	-	-	non-mobilizable	CP023447	0.00936594	Campylobacter jejuni	AG887	AQ943	genus	Campylobacter	genus	Campylobacter
TW19249	AE190	6	51296	26.9807	cbf0ae31f852e28d65142519e3b32c7a	-	-	-	-	-	-	non-mobilizable	CP025282	0.0350415	Campylobacter coli	AE190	-	genus	Campylobacter	genus	Campylobacter
TW19249	AG887	3	103690	30.3375	db3ec5ab816d64ff7d20d9bc44ba5909	-	-	-	-	-	-	non-mobilizable	CP023447	0.00314086	Campylobacter jejuni	AG887	AQ943	genus	Campylobacter	genus	Campylobacter
TW19251	AE190	6	52698	26.5494	b154d6c6b4108eecac0b1741d5a4d52a	-	-	-	-	-	-	non-mobilizable	CP025282	0.0345853	Campylobacter coli	AE190	-	genus	Campylobacter	genus	Campylobacter
TW19251	AG887	1	106326	30.3632	3eaf667b2d98eb04547c18de060c9f6d	-	-	-	-	-	-	non-mobilizable	CP023447	0.0188675	Campylobacter jejuni	AG887	AQ943	genus	Campylobacter	genus	Campylobacter
TW19252	AB469	2	24323	28.619	9f1932e3289d01cc372416232714a195	-	-	MOBP	NC_022656_00032	MPF_T	NC_022656_00008,NC_022656_00015,NC_022656_00023	conjugative	CP017231	0.0152404	Campylobacter jejuni	AB469	AK265	genus	Campylobacter	genus	Campylobacter
TW19252	AE190	9	75414	26.3002	456e88256ec6dd5eca3f6f0b4753ff49	-	-	-	-	-	-	non-mobilizable	CP014345	0.00299754	Campylobacter jejuni	AE190	AN915	genus	Campylobacter	genus	Campylobacter
TW19252	AG887	3	101243	30.5108	096a919b401829f3b9ec871ebcbe5044	-	-	-	-	-	-	non-mobilizable	CP023447	0.0114865	Campylobacter jejuni	AG887	AQ943	genus	Campylobacter	genus	Campylobacter
TW19253	AB469	2	31684	28.0678	ff998257c0bd66d6dfbc583bc34f306b	-	-	MOBP	NC_022656_00032	MPF_T	NC_022656_00008,NC_022656_00015,NC_022656_00023	conjugative	CP017231	0.0118927	Campylobacter jejuni	AB469	AK265	genus	Campylobacter	genus	Campylobacter
TW19253	AG887	1	103673	30.3898	9059f0d63d9c5ee402eb2d8eb77f3171	-	-	-	-	-	-	non-mobilizable	CP023447	0.0105261	Campylobacter jejuni	AG887	AQ943	genus	Campylobacter	genus	Campylobacter
TW19254	AG887	1	102704	30.3854	e6a46a37c7c5340715fcc33fbbf8cd68	-	-	-	-	-	-	non-mobilizable	CP023447	0.00719593	Campylobacter jejuni	AG887	AQ943	genus	Campylobacter	genus	Campylobacter
TW19255	AC320	2	46939	29.7386	06cdf3be81fe987e3b87b9b0464b8923	rep_cluster_475	001826__KX686749	MOBP	NC_022355_00016	MPF_T	NC_007141_00026,NC_006135_00040,NC_022355_00043,NC_022355_00047	conjugative	CP007752	0.0028554	Campylobacter jejuni subsp. jejuni D42a	AC320	AL463	genus	Campylobacter	genus	Campylobacter
TW19255	AC439	1	4494	30.9079	0525a891e441dc72e15afb03bbe25530	rep_cluster_795	002269__NC_008052_00001	MOBP	NC_008051_00004	-	-	mobilizable	MH634989	0.00115999	Campylobacter coli	AC439	AL631	genus	Campylobacter	genus	Campylobacter
TW19255	AG887	1	102108	30.4658	cdd5cac08a9472f491b96fd04d38a4d2	-	-	-	-	-	-	non-mobilizable	CP023447	0.0113086	Campylobacter jejuni	AG887	AQ943	genus	Campylobacter	genus	Campylobacter
TW19256	AC320	2	44747	29.0545	370f1d817bc3e123f93c843107ce1db0	-	-	MOBP	NC_022355_00016	MPF_T	NC_022355_00040,NC_006134_00038,NC_022355_00043,NC_022355_00047	conjugative	CP017869	0.00597612	Campylobacter coli	AC320	AL464	genus	Campylobacter	genus	Campylobacter
TW19256	AG887	1	104365	30.3876	220a29dbfb91c1804cf1b556ec9d3690	-	-	-	-	-	-	non-mobilizable	CP023447	0.00574147	Campylobacter jejuni	AG887	AQ943	genus	Campylobacter	genus	Campylobacter
TW19257	AC320	1	41991	27.6345	c25655230ff9bbea75c98bbe9e86c60e	-	-	MOBP	NC_022355_00016	MPF_T	NC_022355_00047,NC_022355_00043,NC_006135_00040,NC_007141_00026	conjugative	CP010073	0.0212923	Campylobacter jejuni subsp. jejuni	AC320	AL463	genus	Campylobacter	genus	Campylobacter
TW19257	AG887	1	102343	30.4867	12ebe55ed9b3907ad3e167d3dedf8f30	-	-	-	-	-	-	non-mobilizable	CP023447	0.0125405	Campylobacter jejuni	AG887	AQ943	genus	Campylobacter	genus	Campylobacter
TW19258	AG887	3	94402	30.832	1c2c577d08b987ff1116c3ebaed000cd	-	-	-	-	-	-	non-mobilizable	CP023447	0.0110007	Campylobacter jejuni	AG887	AQ943	genus	Campylobacter	genus	Campylobacter
TW19259	AE190	8	25049	27.1668	e2b2e8ff9451959adac18e0f62f10b41	-	-	-	-	-	-	non-mobilizable	CP014345	0.0581372	Campylobacter jejuni	AE190	-	genus	Campylobacter	genus	Campylobacter
TW19259	AG887	7	100979	30.7668	c9dbca47a70cced0c1061fc645b64ff6	-	-	-	-	-	-	non-mobilizable	CP023447	0.011621	Campylobacter jejuni	AG887	AQ943	genus	Campylobacter	genus	Campylobacter
TW19262	AC320	1	39084	28.8123	aec93542af77f1f0b4dc733d922cffd0	-	-	MOBP	NC_022355_00016	MPF_T	NC_022355_00040,NC_006134_00038,NC_022355_00043,NC_022355_00047	conjugative	CP043764	0.0138485	Campylobacter jejuni	AC320	AL464	genus	Campylobacter	genus	Campylobacter
TW19262	AG887	1	103608	30.3693	b9c9dbe90ba56405706db9715f327e40	-	-	-	-	-	-	non-mobilizable	CP023447	0.0104835	Campylobacter jejuni	AG887	AQ943	genus	Campylobacter	genus	Campylobacter
TW19263	AG887	2	109174	30.7518	24726b035f8f8bcac4aa58cb5b6cf94e	-	-	-	-	-	-	non-mobilizable	CP023447	0.0196919	Campylobacter jejuni	AG887	AQ943	genus	Campylobacter	genus	Campylobacter
TW19265	AC320	5	47331	29.8958	96d948487c24402aa94bb82b3a47f543	-	-	MOBP	NC_022355_00016	MPF_T	NC_022355_00047,NC_022355_00043,NC_006134_00038,NC_022355_00040	conjugative	CP017861	0.00680395	Campylobacter jejuni	AC320	AL464	genus	Campylobacter	genus	Campylobacter
TW19265	AC501	1	2046	35.5816	8054adc5652344a86b990bdce9ca6600	-	-	-	-	-	-	non-mobilizable	NC_008438	0.0208822	Campylobacter jejuni	AC501	AL712	genus	Campylobacter	genus	Campylobacter
TW19265	AE190	14	37210	27.377	5bd87b1b7ebf622f7d88d3d50b0f4f31	-	-	-	-	-	-	non-mobilizable	CP025282	0.0519203	Campylobacter coli	AE190	-	genus	Campylobacter	genus	Campylobacter
TW19265	AG887	5	84646	30.513	bce3ffaa44e8f365b6415937ebbe8936	-	-	-	-	-	-	non-mobilizable	CP023447	0.0106116	Campylobacter jejuni	AG887	AQ943	genus	Campylobacter	genus	Campylobacter
TW19266	AC320	4	42680	29.1331	5a8d29ea6982a96f2be829e172e49cad	-	-	MOBP	NC_022355_00016	MPF_T	NC_022355_00040,NC_006134_00038,NC_022355_00043,NC_022355_00047	conjugative	CP001961	0.000780658	Campylobacter jejuni subsp. jejuni S3	AC320	AL464	genus	Campylobacter	genus	Campylobacter
TW19266	AE190	3	68410	27.0823	7b7fccd5ec616c18df25afc27bf9f073	-	-	-	-	-	-	non-mobilizable	CP025282	0.0383209	Campylobacter coli	AE190	-	genus	Campylobacter	genus	Campylobacter
TW19266	AG887	5	102698	30.393	d8d1bfeb4878b9d868cdf6e6677b375d	-	-	-	-	-	-	non-mobilizable	CP023447	0.0037263	Campylobacter jejuni	AG887	AQ943	genus	Campylobacter	genus	Campylobacter
TW19267	AE190	9	73511	26.0913	2c2c73550ce4e4bb341b97c0c6a5ffda	-	-	-	-	-	-	non-mobilizable	CP014345	0.0230782	Campylobacter jejuni	AE190	AN915	genus	Campylobacter	genus	Campylobacter
TW19267	AG887	3	95521	30.8225	9963319f2dadbe4702af2b5e82f546c2	-	-	-	-	-	-	non-mobilizable	CP023447	0.0119383	Campylobacter jejuni	AG887	AQ943	genus	Campylobacter	genus	Campylobacter
TW19268	AC320	4	37393	27.5881	5988cd8a0e963fefeb708f4b9922eb95	-	-	MOBP	NC_022355_00016	MPF_T	NC_022355_00047,NC_022355_00043,NC_006135_00040,NC_007141_00026	conjugative	CP013035	0.0260597	Campylobacter coli	AC320	-	genus	Campylobacter	genus	Campylobacter
TW19268	AG887	2	102502	30.4101	35f42bb7cd3645c3bdf187e23f903124	-	-	-	-	-	-	non-mobilizable	CP023447	0.00948708	Campylobacter jejuni	AG887	AQ943	genus	Campylobacter	genus	Campylobacter
TW19269	AB915	1	3390	41.5634	cd8eb4c6fdcfa80a2b140fcffb550179	-	-	-	-	-	-	non-mobilizable	CP027488	0.0157245	Staphylococcus aureus	AB915	AK891	class	Bacilli	class	Bacilli
TW19269	AE190	35	142383	27.0735	2d44fd127e0648d0680627894c9a82ba	-	-	MOBP	NC_022355_00016	MPF_T	NC_022355_00047,NC_022355_00043,NC_006135_00040,NC_022355_00040	conjugative	CP014743	0.0186195	Campylobacter jejuni	AE190	AN915	genus	Campylobacter	genus	Campylobacter
TW19269	AG887	3	104022	30.3176	a36a8d469f1876a22c88eab28cd355dc	-	-	-	-	-	-	non-mobilizable	CP023447	0.00600989	Campylobacter jejuni	AG887	AQ943	genus	Campylobacter	genus	Campylobacter
TW19270	AE190	16	77452	26.5932	ec14e3f38bfca00029f105444eb595d2	-	-	-	-	-	-	non-mobilizable	CP044174	0.0203459	Campylobacter jejuni	AE190	AN915	genus	Campylobacter	genus	Campylobacter
TW19270	AG887	6	103273	30.3952	bc2bd51a8dcaa6fbc27dbb01b92262d7	-	-	-	-	-	-	non-mobilizable	CP023447	0.010441	Campylobacter jejuni	AG887	AQ943	genus	Campylobacter	genus	Campylobacter
TW19271	AC320	6	44524	29.2337	51cf8de87d68c423d62b5ba8bd1dd0f0	rep_cluster_475	001826__KX686749	MOBP	NC_022355_00016	MPF_T	NC_007141_00026,NC_006135_00040,NC_022355_00043,NC_022355_00047	conjugative	AY394561	0.00288374	Campylobacter jejuni subsp. jejuni 81-176	AC320	AL463	genus	Campylobacter	genus	Campylobacter
TW19271	AG887	6	102520	30.5277	671f8ee32f6466dfab91979e7c161396	-	-	-	-	-	-	non-mobilizable	CP023447	0.0109136	Campylobacter jejuni	AG887	AQ943	genus	Campylobacter	genus	Campylobacter
TW19272	AE190	9	57393	27.0207	f8b65e2dae741dc35ac39a954759d96e	-	-	-	-	-	-	non-mobilizable	CP017417	0.0381928	Campylobacter jejuni	AE190	-	genus	Campylobacter	genus	Campylobacter
TW19272	AG887	9	100645	30.7894	197fe12377776329fc55d912ecaca3a8	-	-	-	-	-	-	non-mobilizable	CP023447	0.0128243	Campylobacter jejuni	AG887	AQ943	genus	Campylobacter	genus	Campylobacter
TW19273	AG887	1	102415	30.3139	f8551f95a1ced7e0b9358e6ab44811fa	-	-	-	-	-	-	non-mobilizable	CP023447	0.0143027	Campylobacter jejuni	AG887	AQ943	genus	Campylobacter	genus	Campylobacter
TW19274	AC320	4	48712	29.1263	86cc0970c9ec9542b712c98c220be5dc	rep_cluster_475	001826__KX686749	MOBP	NC_022355_00016	MPF_T	NC_022355_00040,NC_006134_00038,NC_022355_00043,NC_022355_00047	conjugative	CP007180	0.000264084	Campylobacter coli RM5611	AC320	AL464	genus	Campylobacter	genus	Campylobacter
TW19274	AG887	4	101909	30.5125	ef1dda12382d89b817308a1bc4d23bb3	-	-	-	-	-	-	non-mobilizable	CP023447	0.0105688	Campylobacter jejuni	AG887	AQ943	genus	Campylobacter	genus	Campylobacter
TW19276	AG887	7	101587	30.6063	7d1988cd5c1aaee9e53f4c7d78bb4fa6	-	-	-	-	-	-	non-mobilizable	CP023447	0.0115761	Campylobacter jejuni	AG887	AQ943	genus	Campylobacter	genus	Campylobacter
TW19277	AE190	12	63815	26.7868	dc7bc191f1158d9683a663481bbf4928	-	-	-	-	-	-	non-mobilizable	CP025282	0.0289561	Campylobacter coli	AE190	-	genus	Campylobacter	genus	Campylobacter
TW19277	AG887	6	102794	30.5874	ffdd2c62b46b30fcaa1fffe5590c866a	-	-	-	-	-	-	non-mobilizable	CP023447	0.0108702	Campylobacter jejuni	AG887	AQ943	genus	Campylobacter	genus	Campylobacter
TW19278	AB469	3	28870	28.1988	158d28008d6fa7f2335a04fee1534a51	-	-	MOBP	NC_022656_00032	MPF_T	NC_022656_00008,NC_022656_00015,NC_022656_00023	conjugative	CP017231	0.0188675	Campylobacter jejuni	AB469	AK265	genus	Campylobacter	genus	Campylobacter
TW19278	AG887	4	119886	30.4664	e52c653d4b66d59052295aa8b1e65d09	-	-	-	-	-	-	non-mobilizable	CP023447	0.017359	Campylobacter jejuni	AG887	AQ943	genus	Campylobacter	genus	Campylobacter
TW19279	AC321	9	23381	30.9995	eb2a5bac4ef567c8cb9a86d3b5957551	-	-	-	-	-	-	non-mobilizable	CP013117	0.0482105	Campylobacter jejuni	AC321	-	genus	Campylobacter	genus	Campylobacter
TW19279	AG887	4	102918	30.4466	9ef5dbf78b361fefc7f3200c08e882a3	-	-	-	-	-	-	non-mobilizable	CP023447	0.0107836	Campylobacter jejuni	AG887	AQ943	genus	Campylobacter	genus	Campylobacter
TW19281	AG887	2	104087	30.4149	b2589974b5962710f08bd501f23750c3	-	-	-	-	-	-	non-mobilizable	CP023447	0.0103562	Campylobacter jejuni	AG887	AQ943	genus	Campylobacter	genus	Campylobacter
TW19282	AG887	1	101731	30.502	b0038379af768231fd609bcbfa172bb8	-	-	-	-	-	-	non-mobilizable	CP023447	0.0107405	Campylobacter jejuni	AG887	AQ943	genus	Campylobacter	genus	Campylobacter
TW19284	AG887	1	103860	30.3601	3c12eec874f1d52ada9369b98faa6835	-	-	-	-	-	-	non-mobilizable	CP023447	0.0106545	Campylobacter jejuni	AG887	AQ943	genus	Campylobacter	genus	Campylobacter
TW19285	AG887	1	102048	30.4612	0ec6bb4a9b253981e95759de9be24662	-	-	-	-	-	-	non-mobilizable	CP023447	0.0115313	Campylobacter jejuni	AG887	AQ943	genus	Campylobacter	genus	Campylobacter
TW19288	AG887	7	103152	30.3969	2e7e010a5ad0cc6f0be6fe8100f831cd	-	-	-	-	-	-	non-mobilizable	CP023447	0.010314	Campylobacter jejuni	AG887	AQ943	genus	Campylobacter	genus	Campylobacter
TW19290	AG887	5	99811	30.3975	d25e5f09aba319cd4fe4d39f87666811	-	-	-	-	-	-	non-mobilizable	CP023447	0.0275126	Campylobacter jejuni	AG887	-	genus	Campylobacter	genus	Campylobacter
TW19292	AC320	2	47813	29.5735	41920abb55a804092075e52ab953e5e2	rep_cluster_475	001826__KX686749	MOBP	NC_022355_00016	MPF_T	NC_022355_00040,NC_006134_00038,NC_022355_00043,NC_022355_00047	conjugative	CP007180	0.0108269	Campylobacter coli RM5611	AC320	AL464	genus	Campylobacter	genus	Campylobacter
TW19292	AG887	3	103013	30.4602	5ba5f36dbe805ad147dbf1304096f447	-	-	-	-	-	-	non-mobilizable	CP023447	0.0084995	Campylobacter jejuni	AG887	AQ943	genus	Campylobacter	genus	Campylobacter
TW19293	AG887	3	52730	30.275	2042434bd45c2015adb65ce2e6b99abd	-	-	-	-	-	-	non-mobilizable	CP023447	0.0300913	Campylobacter jejuni	AG887	-	genus	Campylobacter	genus	Campylobacter
TW19294	AG887	3	102514	30.5392	db985eba37f1916a4c1704c28993eb98	-	-	-	-	-	-	non-mobilizable	CP023447	0.00793	Campylobacter jejuni	AG887	AQ943	genus	Campylobacter	genus	Campylobacter
TW19295	AC321	5	32002	29.9356	5066b04b102814cc76f9ac207092910d	-	-	-	-	-	-	non-mobilizable	CP013117	0.0389696	Campylobacter jejuni	AC321	-	genus	Campylobacter	genus	Campylobacter
TW19295	AG887	3	105831	30.3021	26054dc53d193317470d5c326642018c	-	-	-	-	-	-	non-mobilizable	CP023447	0.010314	Campylobacter jejuni	AG887	AQ943	genus	Campylobacter	genus	Campylobacter
TW19296	AC321	11	76521	29.831	ec8fe16102c16fa91f00a59b612ea097	rep_cluster_475	001829__CP006710	MOBP	NC_022355_00016	MPF_T	NC_022355_00047,NC_022355_00043,NC_006135_00040,NC_007141_00026	conjugative	CP013117	0.0134525	Campylobacter jejuni	AC321	AL468	genus	Campylobacter	genus	Campylobacter
TW19296	AG887	2	103507	30.3748	cb3f1aa6b0c4ca9aa65bdf9171c565df	-	-	-	-	-	-	non-mobilizable	CP023447	0.00944662	Campylobacter jejuni	AG887	AQ943	genus	Campylobacter	genus	Campylobacter
TW19297	AG887	2	101570	30.5582	1d538ffdd966275c2bf663aba8c10580	-	-	-	-	-	-	non-mobilizable	CP023447	0.0090861	Campylobacter jejuni	AG887	AQ943	genus	Campylobacter	genus	Campylobacter
TW19298	AG887	1	101288	30.3234	ac501d9db449efb9e51f66cfda289ab6	-	-	-	-	-	-	non-mobilizable	CP023447	0.00515153	Campylobacter jejuni	AG887	AQ943	genus	Campylobacter	genus	Campylobacter
TW19299	AC320	2	45516	29.1502	82e8605fb7f535fd5c29f3f52033b705	rep_cluster_475	001826__KX686749	MOBP	NC_022355_00016	MPF_T	NC_022355_00047,NC_022355_00043,NC_006135_00040,NC_007141_00026	conjugative	CP007750	0.00340187	Campylobacter jejuni subsp. jejuni M129	AC320	AL463	genus	Campylobacter	genus	Campylobacter
TW19299	AE190	9	48427	26.3923	cbbd35d2fb6661d3fd9d0d38de17276c	-	-	-	-	-	-	non-mobilizable	CP025282	0.037311	Campylobacter coli	AE190	-	genus	Campylobacter	genus	Campylobacter
TW19299	AG887	1	106108	30.3266	e601d6da5dba9ece2081f25c8a67940a	-	-	-	-	-	-	non-mobilizable	CP023447	0.0199514	Campylobacter jejuni	AG887	AQ943	genus	Campylobacter	genus	Campylobacter
TW19300	AG887	7	96726	30.788	6a91c8a11c9f4bcb42bff2016ea3d4c2	-	-	-	-	-	-	non-mobilizable	CP023447	0.0191812	Campylobacter jejuni	AG887	AQ943	genus	Campylobacter	genus	Campylobacter
TW19301	AE190	10	59749	26.7017	cd20957403a5ab8ab30dbfd268b27986	-	-	-	-	-	-	non-mobilizable	CP014345	0.011621	Campylobacter jejuni	AE190	AN915	genus	Campylobacter	genus	Campylobacter
TW19301	AG887	8	99938	30.692	5845c81a44e191d04d24154d70bbcdf9	-	-	-	-	-	-	non-mobilizable	CP023447	0.00785531	Campylobacter jejuni	AG887	AQ943	genus	Campylobacter	genus	Campylobacter
TW19302	AE190	5	53136	26.8989	aa8da3641a297a7a232104730dfff4e8	-	-	-	-	-	-	non-mobilizable	CP025282	0.0343598	Campylobacter coli	AE190	-	genus	Campylobacter	genus	Campylobacter
TW19302	AG887	9	99329	30.705	eaf4e50a1c5e4ab4b9c708dc44311166	-	-	-	-	-	-	non-mobilizable	CP023447	0.00305472	Campylobacter jejuni	AG887	AQ943	genus	Campylobacter	genus	Campylobacter
TW19303	AE190	16	64626	26.5729	8bf3b4ef26152a7d113db33389850fd5	-	-	-	-	-	-	non-mobilizable	CP017417	0.026143	Campylobacter jejuni	AE190	-	genus	Campylobacter	genus	Campylobacter
TW19303	AG887	3	102835	30.2718	7b0c5440d99cd246b7c3ffcf14b3f29f	-	-	-	-	-	-	non-mobilizable	CP023447	0.00865422	Campylobacter jejuni	AG887	AQ943	genus	Campylobacter	genus	Campylobacter
TW19306	AG887	7	101587	30.4301	59579e5755af2d9024e491993f75966c	-	-	-	-	-	-	non-mobilizable	CP023447	0.00981378	Campylobacter jejuni	AG887	AQ943	genus	Campylobacter	genus	Campylobacter
TW19307	AC320	5	45612	29.4199	692a1d9082078578aaa1b46050b7f07e	rep_cluster_475	001829__CP006710	MOBP	NC_022355_00016	MPF_T	NC_007141_00026,NC_006135_00040,NC_022355_00043,NC_022355_00047	conjugative	KJ646012	0.00587519	Campylobacter jejuni	AC320	AL463	genus	Campylobacter	genus	Campylobacter
TW19307	AG887	7	103332	30.4146	a76b7b81619c54bc13783eedea188a0d	-	-	-	-	-	-	non-mobilizable	CP023447	0.00956826	Campylobacter jejuni	AG887	AQ943	genus	Campylobacter	genus	Campylobacter
TW19308	AE190	17	113041	27.3264	37bd4913f27270fff4ceadd5b16ebf1c	-	-	MOBP	NC_022355_00016	MPF_T	NC_022355_00047,NC_022355_00043,NC_006135_00040,NC_007141_00026	conjugative	CP014745	0.0034604	Campylobacter jejuni	AE190	AN915	genus	Campylobacter	genus	Campylobacter
TW19308	AG887	4	95339	30.7408	29c99eccb1399b6a564ad099db73043a	-	-	-	-	-	-	non-mobilizable	CP023447	0.0108702	Campylobacter jejuni	AG887	AQ943	genus	Campylobacter	genus	Campylobacter
TW19309	AG887	4	101224	30.393	9ed2f77bbf2c1a1fdd54d30db048e223	-	-	-	-	-	-	non-mobilizable	CP023447	0.0106545	Campylobacter jejuni	AG887	AQ943	genus	Campylobacter	genus	Campylobacter
TW19310	AG887	3	104563	30.2459	a2aeb6df82f0fc4b0c11d2ff6b97618a	-	-	-	-	-	-	non-mobilizable	CP023447	0.0112201	Campylobacter jejuni	AG887	AQ943	genus	Campylobacter	genus	Campylobacter
TW19311	AG887	2	103912	30.3709	731d2927be74647701d2fee793393ae9	-	-	-	-	-	-	non-mobilizable	CP023447	0.00956826	Campylobacter jejuni	AG887	AQ943	genus	Campylobacter	genus	Campylobacter
TW19312	AG887	2	91441	30.9041	02c5dc5564e2f37876b4493be9bcf8a2	-	-	-	-	-	-	non-mobilizable	CP023447	0.0184352	Campylobacter jejuni	AG887	AQ943	genus	Campylobacter	genus	Campylobacter
TW19313	AC320	2	47248	29.0933	cabe824cac44ef2ef05952f0331e5f8e	rep_cluster_475	001829__CP006710	MOBP	NC_022355_00016	MPF_T	NC_022355_00047,NC_022355_00043,NC_006135_00040,NC_007141_00026	conjugative	KJ646012	0.00544411	Campylobacter jejuni	AC320	AL463	genus	Campylobacter	genus	Campylobacter
TW19313	AC439	1	4494	30.8411	acb37e61b0d9e0b94de0d883b9b22abd	rep_cluster_795	002269__NC_008052_00001	MOBP	NC_008051_00004	-	-	mobilizable	MH634989	0.000805673	Campylobacter coli	AC439	AL631	genus	Campylobacter	genus	Campylobacter
TW19313	AG887	3	102492	30.5721	404336c1155eaf1b905368c9f83d508c	-	-	-	-	-	-	non-mobilizable	CP023447	0.0140492	Campylobacter jejuni	AG887	AQ943	genus	Campylobacter	genus	Campylobacter
TW19314	AG887	2	103946	30.3648	589b6d569c8d8f5aec13c11c031d9556	-	-	-	-	-	-	non-mobilizable	CP023447	0.00956826	Campylobacter jejuni	AG887	AQ943	genus	Campylobacter	genus	Campylobacter
TW19315	AG887	1	103963	30.3598	36ffeadb837426ab9d995d0f8aa1264b	-	-	-	-	-	-	non-mobilizable	CP023447	0.00956826	Campylobacter jejuni	AG887	AQ943	genus	Campylobacter	genus	Campylobacter
TW19316	AE190	23	109708	27.1138	2858253943175ea25845840166fb2c84	-	-	MOBP	NC_022355_00016	MPF_T	NC_007141_00026,NC_006135_00040,NC_022355_00043,NC_022355_00047	conjugative	CP014745	0.00770681	Campylobacter jejuni	AE190	AN915	genus	Campylobacter	genus	Campylobacter
TW19316	AG887	8	99769	30.6678	d1052a228bd790453293778ece750bdb	-	-	-	-	-	-	non-mobilizable	CP023447	0.0111321	Campylobacter jejuni	AG887	AQ943	genus	Campylobacter	genus	Campylobacter
TW19317	AC320	6	45309	29.4688	ab0d7672d43291b1c25f6099c7ab4756	rep_cluster_475	001829__CP006710	MOBP	NC_022355_00016	MPF_T	NC_007141_00026,NC_006135_00040,NC_022355_00043,NC_022355_00047	conjugative	KJ646012	0.00621379	Campylobacter jejuni	AC320	AL463	genus	Campylobacter	genus	Campylobacter
TW19317	AC439	1	4494	31.3974	a78bf35bdd287ab92954d4a6751fc3a8	rep_cluster_795	002269__NC_008052_00001	MOBP	NC_008051_00004	-	-	mobilizable	MH634989	0.000805673	Campylobacter coli	AC439	AL631	genus	Campylobacter	genus	Campylobacter
TW19317	AE190	5	33584	27.1856	990339dddbfd5c9b1b5b6a6fd9f51cfd	-	-	-	-	-	-	non-mobilizable	CP044174	0.0519203	Campylobacter jejuni	AE190	-	genus	Campylobacter	genus	Campylobacter
TW19317	AG887	6	100909	30.7188	82555ea995b72b640a246e12744cc433	-	-	-	-	-	-	non-mobilizable	CP023447	0.0145592	Campylobacter jejuni	AG887	AQ943	genus	Campylobacter	genus	Campylobacter
TW19318	AC320	6	45658	29.4319	72ab716edcb3ae8c5e8aeb48541afd53	rep_cluster_475	001829__CP006710	MOBP	NC_022355_00016	MPF_T	NC_007141_00026,NC_006135_00040,NC_022355_00043,NC_022355_00047	conjugative	KJ646012	0.00611156	Campylobacter jejuni	AC320	AL463	genus	Campylobacter	genus	Campylobacter
TW19318	AC439	1	4494	30.7966	e61e0280db01114ab77c26a7bf30a3cb	rep_cluster_795	002269__NC_008052_00001	MOBP	NC_008051_00004	-	-	mobilizable	MH634989	0.000805673	Campylobacter coli	AC439	AL631	genus	Campylobacter	genus	Campylobacter
TW19318	AG887	4	101332	30.7011	4106d6016ff4801e3f414097cdcf29a5	-	-	-	-	-	-	non-mobilizable	CP023447	0.0150813	Campylobacter jejuni	AG887	AQ943	genus	Campylobacter	genus	Campylobacter
TW19319	AG887	7	101786	30.461	b58265f6cb393c45a30fe17d813ed1b0	-	-	-	-	-	-	non-mobilizable	CP023447	0.00989629	Campylobacter jejuni	AG887	AQ943	genus	Campylobacter	genus	Campylobacter
TW19320	AC320	4	45185	29.3504	61d277cfd4a919c7250887b8a6ac9125	rep_cluster_475	001826__KX686749	MOBP	NC_022355_00016	MPF_T	NC_007141_00026,NC_006135_00040,NC_022355_00043,NC_022355_00047	conjugative	CP007750	0.00594242	Campylobacter jejuni subsp. jejuni M129	AC320	AL463	genus	Campylobacter	genus	Campylobacter
TW19320	AG887	4	103351	30.5009	a998b5963d003c810d0c4033b870c16c	-	-	-	-	-	-	non-mobilizable	CP023447	0.0120757	Campylobacter jejuni	AG887	AQ943	genus	Campylobacter	genus	Campylobacter
TW19321	AG887	1	101316	30.4029	c63a58dcdebe5e5f48617bb458b6772e	-	-	-	-	-	-	non-mobilizable	CP023447	0.0164427	Campylobacter jejuni	AG887	AQ943	genus	Campylobacter	genus	Campylobacter
TW19322	AC320	6	45648	29.1973	3bd0f850dab9deb002e503d3c53d1f4e	rep_cluster_475	001826__KX686749	MOBP	NC_022355_00016	MPF_T	NC_022355_00047,NC_022355_00043,NC_006135_00040,NC_007141_00026	conjugative	KJ646012	0.00541137	Campylobacter jejuni	AC320	AL463	genus	Campylobacter	genus	Campylobacter
TW19322	AG887	5	103457	30.519	182a81fb18aa4103cca33553c6e63273	-	-	-	-	-	-	non-mobilizable	CP023447	0.0121217	Campylobacter jejuni	AG887	AQ943	genus	Campylobacter	genus	Campylobacter
TW19323	AG887	3	103713	30.3838	55ede6ee26537354fe94a3edf851fd08	-	-	-	-	-	-	non-mobilizable	CP023447	0.0107836	Campylobacter jejuni	AG887	AQ943	genus	Campylobacter	genus	Campylobacter

## Sheet: Table S6
Table S6. Metadata for 723 publicly available sequence type (ST)-982 Campylobacter jejuni strains
ID	Isolate	Country	Continent	State	Collection Year	Biosample accession(s)	NCBI assembly accession (if available)	Published source	Cluster	US_region
100233	FSIS1701666	USA	North America	AL	2017	SAMN07168576; SRS2228798		animal-chicken-young chicken	Singleton	Region 4
98433	FSIS11921459	USA	North America	AL	2019	SAMN12040913; SRS4960384		animal-chicken-young chicken	Cluster 1	Region 4
127726	FSIS12138478	USA	North America	AL	2021	SAMN18447748; SRS8558079	GCA_017575845.1	raw intact chicken	Cluster 1	Region 4
140241	FSIS22312098	USA	North America	AL	2023	SAMN33578651; SRS16943161	GCA_029009835.1	raw intact chicken	Cluster 1	Region 4
102719	FSIS11705210	USA	North America	AR	2017	SAMN08167578; SRS2755964		animal-chicken-young chicken	Cluster 1	Region 6
91898	FSIS11810331	USA	North America	AR	2018	SAMN09444136; SRS3430149		chicken carcass	Cluster 1	Region 6
92457	FSIS1703020	USA	North America	AR	2017	SAMN07501583; SRS2428322		comminuted chicken	Cluster 1	Region 6
131580	FSIS12214438	USA	North America	AZ	2022	SAMN31757527; SRS15778087	GCA_026217875.1	Animal-Cattle-Beef Cow (cecal)	Cluster 1	Region 9
104119	FSIS1710037	USA	North America	AZ	2016	SAMN06250920; SRS1935303		animal-cattle-dairy cow	Cluster 1	Region 9
99757	FSIS1606314	USA	North America	AZ	2016	SAMN04869751; SRS1402333		animal-cattle-dairy cow	Cluster 2	Region 9
103064	FSIS11705616	USA	North America	AZ	2017	SAMN08051513; SRS2707221		animal-cattle-dairy cow	Cluster 1	Region 9
102585	FSIS11705930	USA	North America	AZ	2017	SAMN08289341; SRS2852151		animal-cattle-dairy cow	Cluster 2	Region 9
103025	FSIS11704726	USA	North America	AZ	2017	SAMN08141387; SRS2741611		animal-cattle-dairy cow	Cluster 2	Region 9
103090	FSIS1703811	USA	North America	AZ	2017	SAMN07608063; SRS2494898		animal-cattle-dairy cow	Cluster 2	Region 9
102502	FSIS11809651	USA	North America	AZ	2018	SAMN09098819; SRS3276271		animal-cattle-dairy cow	Cluster 1	Region 9
102957	FSIS11808230	USA	North America	AZ	2018	SAMN08719189; SRS3051684		animal-cattle-dairy cow	Cluster 1	Region 9
122703	FSIS12028054	USA	North America	AZ	2019	SAMN14596727; SRS6479959	GCA_012310565.1	animal-cattle-dairy cow	Cluster 1	Region 9
100082	FSIS1605773	USA	North America	AZ	2016	SAMN04508222; SRS1307318		animal-cattle-heifer	Cluster 1	Region 9
99974	FSIS1606049	USA	North America	AZ	2016	SAMN04599788; SRS1369890		animal-cattle-heifer	Cluster 2	Region 9
100806	FSIS1700832	USA	North America	AZ	2017	SAMN06843622; SRS2151610		animal-cattle-heifer	Cluster 2	Region 9
127742	FSIS12138494	USA	North America	AZ	2021	SAMN18350665; SRS8490239	GCA_017496745.1	Animal-Cattle-Heifer (cecal)	Cluster 2	Region 9
101424	FSIS11704523	USA	North America	AZ	2017	SAMN08000904; SRS2672106		animal-cattle-steer	Cluster 1	Region 9
99062	FSIS11811858	USA	North America	AZ	2018	SAMN09666365; SRS3551609		animal-cattle-steer	Cluster 1	Region 9
105420	FSIS11814620	USA	North America	AZ	2018	SAMN10292927; SRS3981234		animal-cattle-steer	Cluster 1	Region 9
130364	FSIS12210437	USA	North America	AZ	2022	SAMN27156348; SRS12465822	GCA_022913755.1	Animal-Cattle-Steer (cecal)	Cluster 2	Region 9
99635	FSIS1606667	USA	North America	CA	2016	SAMN05171412; SRS1465436		animal-cattle-beef cow	Cluster 1	Region 9
103753	FSIS11704482	USA	North America	CA	2017	SAMN08000866; SRS2672134		animal-cattle-beef cow	Cluster 2	Region 9
121323	FSIS11924944	USA	North America	CA	2019	SAMN12898088; SRS5468124	GCA_008826805.1	animal-cattle-beef cow	Cluster 2	Region 9
130067	FSIS12209811	USA	North America	CA	2022	SAMN26582982; SRS12243123	GCA_022583595.1	Animal-Cattle-Beef Cow (cecal)	Cluster 1	Region 9
132979	FSIS12319610	USA	North America	CA	2023	SAMN33244149; SRS16729654	GCA_028591465.1	Animal-Cattle-Beef Cow (cecal)	Cluster 1	Region 9
99418	FSIS1607150	USA	North America	CA	2016	SAMN05505604; SRS1598349		animal-cattle-dairy cow	Cluster 1	Region 9
99980	FSIS1605927	USA	North America	CA	2016	SAMN04528907; SRS1320212		animal-cattle-dairy cow	Cluster 1	Region 9
100044	FSIS1605704	USA	North America	CA	2016	SAMN04495841; SRS1297468		animal-cattle-dairy cow	Cluster 1	Region 9
100397	FSIS1609485	USA	North America	CA	2016	SAMN06198622; SRS1891604		animal-cattle-dairy cow	Cluster 1	Region 9
99934	FSIS1605928	USA	North America	CA	2016	SAMN04536995; SRS1327403		animal-cattle-dairy cow	Cluster 2	Region 9
101111	FSIS1609161	USA	North America	CA	2016	SAMN06165736; SRS1871291		animal-cattle-dairy cow	Cluster 2	Region 9
101428	FSIS1701172	USA	North America	CA	2017	SAMN06915359; SRS2172038		animal-cattle-dairy cow	Cluster 1	Region 9
100594	FSIS1700491	USA	North America	CA	2017	SAMN06756792; SRS2124743		animal-cattle-dairy cow	Cluster 2	Region 9
100614	FSIS1701491	USA	North America	CA	2017	SAMN07140302; SRS2208358		animal-cattle-dairy cow	Cluster 2	Region 9
103281	FSIS1702720	USA	North America	CA	2017	SAMN07346976; SRS2350095		animal-cattle-dairy cow	Cluster 2	Region 9
103992	FSIS1700994	USA	North America	CA	2017	SAMN06915345; SRS2172030		animal-cattle-dairy cow	Cluster 2	Region 9
104107	FSIS1711087	USA	North America	CA	2017	SAMN06638315; SRS2105770		animal-cattle-dairy cow	Cluster 2	Region 9
102517	FSIS11808615	USA	North America	CA	2018	SAMN08816090; SRS3106606		animal-cattle-dairy cow	Cluster 1	Region 9
102850	FSIS11809186	USA	North America	CA	2018	SAMN08967060; SRS3207371		animal-cattle-dairy cow	Cluster 1	Region 9
105017	FSIS11816647	USA	North America	CA	2018	SAMN10638679; SRS4182680		animal-cattle-dairy cow	Cluster 1	Region 9
98710	FSIS11813377	USA	North America	CA	2018	SAMN10034856; SRS3766378		animal-cattle-dairy cow	Cluster 2	Region 9
98925	FSIS11811570	USA	North America	CA	2018	SAMN09741882; SRS3611892		animal-cattle-dairy cow	Cluster 2	Region 9
101045	FSIS11808243	USA	North America	CA	2018	SAMN08719202; SRS3050897		animal-cattle-dairy cow	Cluster 2	Region 9
102296	FSIS11808224	USA	North America	CA	2018	SAMN08719183; SRS3051693		animal-cattle-dairy cow	Cluster 2	Region 9
102853	FSIS11808219	USA	North America	CA	2018	SAMN08816073; SRS3106607		animal-cattle-dairy cow	Cluster 2	Region 9
104548	FSIS11816306	USA	North America	CA	2018	SAMN10617156; SRS4175471		animal-cattle-dairy cow	Cluster 2	Region 9
105148	FSIS11814764	USA	North America	CA	2018	SAMN10247511; SRS3940325		animal-cattle-dairy cow	Cluster 2	Region 9
104798	FSIS11917506	USA	North America	CA	2019	SAMN11024154; SRS4412995		animal-cattle-dairy cow	Cluster 1	Region 9
120351	FSIS11922773	USA	North America	CA	2019	SAMN12349482; SRS5145408	GCA_007920035.1	animal-cattle-dairy cow	Cluster 1	Region 9
121168	FSIS11924588	USA	North America	CA	2019	SAMN12898041; SRS5468197	GCA_008828465.1	animal-cattle-dairy cow	Cluster 1	Region 9
122277	FSIS11926933	USA	North America	CA	2019	SAMN14739435; SRS6541833	GCA_012923925.1	animal-cattle-dairy cow	Cluster 1	Region 9
98587	FSIS11921091	USA	North America	CA	2019	SAMN11785634; SRS4793663		animal-cattle-dairy cow	Cluster 2	Region 9
100260	FSIS11920457	USA	North America	CA	2019	SAMN11569720; SRS4718080		animal-cattle-dairy cow	Cluster 2	Region 9
121614	FSIS11925459	USA	North America	CA	2019	SAMN13059107; SRS5543927	GCA_009235605.1	animal-cattle-dairy cow	Cluster 2	Region 9
120287	FSIS11922588	USA	North America	CA	2019	SAMN12251389; SRS5084464	GCA_007461255.1	animal-cattle-dairy cow	Singleton	Region 9
125104	FSIS12034213	USA	North America	CA	2020	SAMN16414674; SRS7504342	GCA_014916335.1	animal-cattle-dairy cow	Cluster 1	Region 9
125660	FSIS12035455	USA	North America	CA	2020	SAMN16912556; SRS7776966	GCA_015921725.1	animal-cattle-dairy cow	Cluster 1	Region 9
123016	FSIS12028939	USA	North America	CA	2020	SAMN14503107; SRS6409190	GCA_011988685.1	animal-cattle-dairy cow	Cluster 2	Region 9
124904	FSIS12033679	USA	North America	CA	2020	SAMN16399234; SRS7496559	GCA_015039515.1	animal-cattle-dairy cow	Cluster 2	Region 9
125553	FSIS12035228	USA	North America	CA	2020	SAMN16785160; SRS7707565	GCA_015440625.1	animal-cattle-dairy cow	Cluster 2	Region 9
126839	FSIS12106885	USA	North America	CA	2021	SAMN23552026; SRS11193024	GCA_021027485.1	Animal-Cattle-Dairy Cow (cecal)	Cluster 1	Region 9
127524	FSIS12137816	USA	North America	CA	2021	SAMN18052923; SRS8324712	GCA_017110385.1	Animal-Cattle-Dairy Cow (cecal)	Cluster 1	Region 9
126614	FSIS12106346	USA	North America	CA	2021	SAMN22867425; SRS10906475	GCA_020761675.1	Animal-Cattle-Dairy Cow (cecal)	Cluster 2	Region 9
126834	FSIS12106880	USA	North America	CA	2021	SAMN23552034; SRS11193061	GCA_021026795.1	Animal-Cattle-Dairy Cow (cecal)	Cluster 2	Region 9
130531	FSIS12210841	USA	North America	CA	2022	SAMN27597456; SRS12623402	GCA_023009405.1	Animal-Cattle-Dairy Cow (cecal)	Cluster 1	Region 9
132660	FSIS12318859	USA	North America	CA	2022	SAMN32875202; SRS16554455	GCA_028103535.1	Animal-Cattle-Dairy Cow (cecal)	Cluster 2	Region 9
132881	FSIS12319389	USA	North America	CA	2023	SAMN33244364; SRS16729732	GCA_028590925.1	Animal-Cattle-Dairy Cow (cecal)	Cluster 2	Region 9
100059	FSIS1605702	USA	North America	CA	2016	SAMN04495839; SRS1297454		animal-cattle-heifer	Cluster 1	Region 9
101315	FSIS11704030	USA	North America	CA	2017	SAMN07775099; SRS2583739		animal-cattle-heifer	Cluster 1	Region 9
101333	FSIS1710499	USA	North America	CA	2017	SAMN06459318; SRS2006369		animal-cattle-heifer	Cluster 1	Region 9
103250	FSIS1701353	USA	North America	CA	2017	SAMN07140295; SRS2208335		animal-cattle-heifer	Cluster 1	Region 9
103164	FSIS1702728	USA	North America	CA	2017	SAMN07346984; SRS2350089		animal-cattle-heifer	Cluster 2	Region 9
98679	FSIS11813839	USA	North America	CA	2018	SAMN10058311; SRS3773967		animal-cattle-heifer	Cluster 1	Region 9
104691	FSIS11816312	USA	North America	CA	2018	SAMN10820231; SRS4292823		animal-cattle-heifer	Cluster 1	Region 9
105128	FSIS11815478	USA	North America	CA	2018	SAMN10411558; SRS4035749		animal-cattle-heifer	Cluster 2	Region 9
105326	FSIS11815491	USA	North America	CA	2018	SAMN10411571; SRS4035740		animal-cattle-heifer	Cluster 2	Region 9
98675	FSIS11920882	USA	North America	CA	2019	SAMN11625703; SRS4750804		animal-cattle-heifer	Cluster 1	Region 9
104436	FSIS11918211	USA	North America	CA	2019	SAMN11173148; SRS4510855		animal-cattle-heifer	Cluster 1	Region 9
104667	FSIS11917948	USA	North America	CA	2019	SAMN11079838; SRS4464917		animal-cattle-heifer	Cluster 1	Region 9
121793	FSIS11925856	USA	North America	CA	2019	SAMN13192517; SRS5611696	GCA_010330745.1	animal-cattle-heifer	Cluster 2	Region 9
126024	FSIS12036348	USA	North America	CA	2020	SAMN17129705; SRS7902747	GCA_016244395.1	Animal-Cattle-Heifer (cecal)	Singleton	Region 9
129269	FSIS12142834	USA	North America	CA	2021	SAMN23585708; SRS11209452	GCA_021059685.1	Animal-Cattle-Heifer (cecal)	Cluster 2	Region 9
100029	FSIS1605815	USA	North America	CA	2016	SAMN04508259; SRS1307315		animal-cattle-steer	Cluster 2	Region 9
100996	FSIS11706465	USA	North America	CA	2017	SAMN08380217; SRS2856180		animal-cattle-steer	Cluster 1	Region 9
101071	FSIS1710493	USA	North America	CA	2017	SAMN06459313; SRS2006294		animal-cattle-steer	Cluster 1	Region 9
103804	FSIS11703920	USA	North America	CA	2017	SAMN07608057; SRS2494801		animal-cattle-steer	Cluster 1	Region 9
103923	FSIS1702407	USA	North America	CA	2017	SAMN07339690; SRS2345698		animal-cattle-steer	Cluster 1	Region 9
100840	FSIS1711086	USA	North America	CA	2017	SAMN06638314; SRS2105774		animal-cattle-steer	Cluster 2	Region 9
103294	FSIS1700148	USA	North America	CA	2017	SAMN06660824; SRS2108648		animal-cattle-steer	Cluster 2	Region 9
100733	FSIS11809161	USA	North America	CA	2018	SAMN08950975; SRS3193031		animal-cattle-steer	Cluster 1	Region 9
98984	FSIS11812067	USA	North America	CA	2018	SAMN09730180; SRS3604644		animal-cattle-steer	Cluster 2	Region 9
104904	FSIS11816670	USA	North America	CA	2018	SAMN10881665; SRS4337106		animal-cattle-steer	Cluster 2	Region 9
105313	FSIS11815468	USA	North America	CA	2018	SAMN10423970; SRS4042562		animal-cattle-steer	Cluster 2	Region 9
102123	FSIS11919535	USA	North America	CA	2019	SAMN11348011; SRS4590753		animal-cattle-steer	Cluster 1	Region 9
121408	FSIS11925125	USA	North America	CA	2019	SAMN12993555; SRS5490768	GCA_008955765.1	animal-cattle-steer	Cluster 1	Region 9
104511	FSIS11918781	USA	North America	CA	2019	SAMN11116005; SRS4483935		animal-cattle-steer	Cluster 2	Region 9
120791	FSIS11923876	USA	North America	CA	2019	SAMN12710380; SRS5359047	GCA_008360325.1	animal-cattle-steer	Cluster 2	Region 9
129557	FSIS12208549	USA	North America	CA	2021	SAMN25159836; SRS11733300	GCA_021549065.1	Animal-Cattle-Steer (cecal)	Cluster 2	Region 9
131579	FSIS12214437	USA	North America	CA	2022	SAMN30652201; SRS14969693	GCA_024929205.1	Animal-Cattle-Steer (cecal)	Cluster 1	Region 9
130212	FSIS12210058	USA	North America	CA	2022	SAMN26857453; SRS12337200	GCA_022670855.1	Animal-Cattle-Steer (cecal)	Cluster 2	Region 9
100945	FSIS11705617	USA	North America	CA	2017	SAMN08051514; SRS2707207		animal-chicken-young chicken	Cluster 1	Region 9
120433	FSIS11923008	USA	North America	CA	2019	SAMN12345915; SRS5144418	GCA_007727405.1	animal-chicken-young chicken	Cluster 1	Region 9
122907	FSIS12028559	USA	North America	CA	2020	SAMN15223705; SRS6832811	GCA_013722205.1	Animal-Turkey-Young Turkey	Cluster 1	Region 9
139268	FSIS22209809	USA	North America	CA	2022	SAMN31041137; SRS15254253	GCA_025452355.1	chicken - young chicken carcass rinse (post-chill)	Cluster 1	Region 9
92689	FSIS1608706	USA	North America	CA	2016	SAMN06127126; SRS1847095		chicken carcass	Cluster 1	Region 9
93878	FSIS1701991	USA	North America	CA	2017	SAMN07304763; SRS2330443		chicken carcass	Cluster 1	Region 9
91431	FSIS11812635	USA	North America	CA	2018	SAMN09784484; SRS3640317		chicken carcass	Cluster 1	Region 9
136264	FSIS22106192	USA	North America	CA	2021	SAMN23176089; SRS11078597	GCA_020950215.1	chicken carcass	Cluster 1	Region 9
135536	FSIS22028678	USA	North America	CA	2020	SAMN15582155; SRS7042906	GCA_013448975.1	comminuted chicken	Cluster 1	Region 9
91191	FSIS21821998	USA	North America	CA	2018	SAMN09984142; SRS3745919		raw intact chicken	Cluster 1	Region 9
91954	FSIS11810351	USA	North America	CA	2018	SAMN09386408; SRS3399492		raw intact chicken	Cluster 1	Region 9
95109	FSIS11816731	USA	North America	CA	2018	SAMN10656535; SRS4192072		raw intact chicken	Cluster 1	Region 9
123953	FSIS12031191	USA	North America	CA	2020	SAMN15349657; SRS6891510	GCA_013667315.1	raw intact chicken	Cluster 1	Region 9
124549	FSIS12032723	USA	North America	CA	2020	SAMN15902012; SRS7258225	GCA_014300365.1	raw intact chicken	Cluster 1	Region 9
142375	FSIS32207909	USA	North America	CA	2022	SAMN31239249; SRS15369670	GCA_025649755.1	raw intact chicken	Cluster 1	Region 9
99815	FSIS1606169	USA	North America	CO	2016	SAMN04625657; SRS1382923		animal-cattle-dairy cow	Cluster 1	Region 8
99061	FSIS11811861	USA	North America	CO	2018	SAMN09666368; SRS3551729		animal-cattle-dairy cow	Cluster 1	Region 8
121784	FSIS11925847	USA	North America	CO	2019	SAMN13243519; SRS5629571	GCA_010333505.1	animal-cattle-dairy cow	Cluster 2	Region 8
124394	FSIS12032304	USA	North America	CO	2020	SAMN15850791; SRS7222236	GCA_014246875.1	animal-cattle-dairy cow	Cluster 2	Region 8
125981	FSIS12036209	USA	North America	CO	2020	SAMN17116193; SRS7881206	GCA_016149175.1	Animal-Cattle-Dairy Cow (cecal)	Cluster 1	Region 8
126257	FSIS12036904	USA	North America	CO	2020	SAMN17298226; SRS8018587	GCA_016625575.1	Animal-Cattle-Dairy Cow (cecal)	Cluster 1	Region 8
127856	FSIS12138825	USA	North America	CO	2021	SAMN18733861; SRS8695797	GCA_017931555.1	Animal-Cattle-Dairy Cow (cecal)	Cluster 2	Region 8
128895	FSIS12141888	USA	North America	CO	2021	SAMN21463027; SRS10189880	GCA_020017775.1	Animal-Cattle-Dairy Cow (cecal)	Cluster 2	Region 8
130868	FSIS12211683	USA	North America	CO	2022	SAMN28794728; SRS13253419	GCA_023617675.1	Animal-Cattle-Dairy Cow (cecal)	Cluster 2	Region 8
133068	FSIS12319955	USA	North America	CO	2023	SAMN33714965; SRS17004018	GCA_029171695.1	Animal-Cattle-Dairy Cow (cecal)	Cluster 2	Region 8
103168	FSIS1703818	USA	North America	CO	2017	SAMN07565918; SRS2471289		animal-cattle-heifer	Cluster 1	Region 8
99090	FSIS11811554	USA	North America	CO	2018	SAMN09655731; SRS3546543		animal-cattle-heifer	Cluster 1	Region 8
102964	FSIS11807979	USA	North America	CO	2018	SAMN08629998; SRS3012955		animal-cattle-heifer	Cluster 1	Region 8
104687	FSIS11816895	USA	North America	CO	2018	SAMN10854965; SRS4314382		animal-cattle-heifer	Cluster 1	Region 8
100755	FSIS11809701	USA	North America	CO	2018	SAMN09214531; SRS3308442		animal-cattle-heifer	Cluster 2	Region 8
131696	FSIS12214866	USA	North America	CO	2022	SAMN30875619; SRS15133311	GCA_025230215.1	Animal-Cattle-Heifer (cecal)	Cluster 1	Region 8
99753	FSIS1606318	USA	North America	CO	2016	SAMN04869755; SRS1402346		animal-cattle-steer	Cluster 1	Region 8
104176	FSIS1608453	USA	North America	CO	2016	SAMN06046024; SRS1812491		animal-cattle-steer	Cluster 1	Region 8
103182	FSIS1702073	USA	North America	CO	2017	SAMN07252153; SRS2294798		animal-cattle-steer	Cluster 1	Region 8
103276	FSIS11703896	USA	North America	CO	2017	SAMN07565891; SRS2471299		animal-cattle-steer	Cluster 1	Region 8
103696	FSIS11704844	USA	North America	CO	2017	SAMN08141410; SRS2741542		animal-cattle-steer	Cluster 1	Region 8
103876	FSIS1701940	USA	North America	CO	2017	SAMN07375625; SRS2376632		animal-cattle-steer	Cluster 1	Region 8
98856	FSIS11810997	USA	North America	CO	2018	SAMN09844485; SRS3677803		animal-cattle-steer	Cluster 2	Region 8
99245	FSIS11810389	USA	North America	CO	2018	SAMN09444143; SRS3430152		animal-cattle-steer	Cluster 2	Region 8
102961	FSIS11808214	USA	North America	CO	2018	SAMN08719176; SRS3051664		animal-cattle-steer	Cluster 2	Region 8
98740	FSIS11813561	USA	North America	CO	2018	SAMN10034824; SRS3766360		animal-cattle-steer	Cluster 7	Region 8
101599	FSIS11919804	USA	North America	CO	2019	SAMN11477042; SRS4660995		animal-cattle-steer	Cluster 1	Region 8
121241	FSIS11924767	USA	North America	CO	2019	SAMN12822845; SRS5424201	GCA_008716955.1	animal-cattle-steer	Cluster 1	Region 8
127932	FSIS12139069	USA	North America	CO	2021	SAMN18733916; SRS8695904	GCA_017931235.1	Animal-Sheep-Mature Sheep (cecal)	Cluster 1	Region 8
131995	FSIS12216442	USA	North America	CO	2022	SAMN31405108; SRS15503854	GCA_025807815.1	raw intact chicken	Cluster 1	Region 8
99139	FSIS11811003	USA	North America	CT	2018	SAMN09534573; SRS3496854		animal-cattle-steer	Singleton	Region 1
135481	FSIS22028623	USA	North America	DE	2020	SAMN15510091; SRS6987954	GCA_013514325.1	chicken carcass	Cluster 1	Region 3
102212	FSIS1505084	USA	North America	FL	2015	SAMN04453095; SRS1273256		animal-cattle-dairy cow	Cluster 1	Region 4
104311	FSIS1501817	USA	North America	FL	2015	SAMN04435356; SRS1258371		animal-cattle-dairy cow	Cluster 1	Region 4
103270	FSIS1700669	USA	North America	FL	2017	SAMN06771413; SRS2135527		animal-cattle-dairy cow	Cluster 2	Region 4
103711	FSIS11705009	USA	North America	FL	2017	SAMN08167558; SRS2755119		animal-cattle-dairy cow	Cluster 2	Region 4
100452	FSIS11919785	USA	North America	FL	2019	SAMN11477026; SRS4661007		animal-cattle-dairy cow	Cluster 1	Region 4
129074	FSIS12142420	USA	North America	FL	2021	SAMN21333665; SRS10041070	GCA_019898905.1	Animal-Cattle-Dairy Cow (cecal)	Cluster 2	Region 4
132858	FSIS12319366	USA	North America	FL	2023	SAMN33141854; SRS16693608	GCA_028518365.1	Animal-Cattle-Dairy Cow (cecal)	Cluster 3	Region 4
98596	FSIS11920896	USA	North America	FL	2019	SAMN11785582; SRS4794082		animal-cattle-heifer	Cluster 1	Region 4
98377	FSIS11921721	USA	North America	FL	2019	SAMN12052615; SRS4969497		animal-cattle-steer	Cluster 1	Region 4
140801	FSIS31902749	USA	North America	FL	2019	SAMN13110769; SRS5569780	GCA_009371015.1	chicken carcass	Cluster 1	Region 4
136638	FSIS22130422	USA	North America	FL	2021	SAMN17868108; SRS8238097	GCA_017037355.1	comminuted chicken	Cluster 1	Region 4
121828	FSIS11925891	USA	North America	FL	2019	SAMN13192500; SRS5611722	GCA_010330105.1	raw intact chicken	Cluster 1	Region 4
136656	FSIS22130458	USA	North America	FL	2021	SAMN17868135; SRS8237515	GCA_017038075.1	raw intact chicken	Cluster 1	Region 4
102223	FSIS1501427	USA	North America	GA	2015	SAMN04027116; SRS1054389		animal-cattle-dairy cow	Cluster 1	Region 4
104665	FSIS11815471	USA	North America	GA	2018	SAMN10423973; SRS4042551		animal-cattle-dairy cow	Cluster 1	Region 4
120538	FSIS11923231	USA	North America	GA	2019	SAMN12391555; SRS5174259	GCA_007869485.1	animal-cattle-dairy cow	Cluster 2	Region 4
122710	FSIS12028061	USA	North America	GA	2020	SAMN14891179; SRS6645715	GCA_013098235.1	animal-cattle-dairy cow	Cluster 1	Region 4
120382	FSIS11922806	USA	North America	GA	2019	SAMN17315754; SRS8031905	GCA_016644465.1	Animal-Cattle-Dairy Cow (cecal)	Cluster 1	Region 4
132879	FSIS12319387	USA	North America	GA	2023	SAMN33244343; SRS16729717	GCA_028591405.1	Animal-Cattle-Dairy Cow (cecal)	Cluster 1	Region 4
99188	FSIS11810793	USA	North America	GA	2018	SAMN09462736; SRS3443976		animal-chicken-young chicken	Cluster 1	Region 4
92226	FSIS1710835	USA	North America	GA	2017	SAMN06701457; SRS2119440		chicken carcass	Cluster 1	Region 4
93937	FSIS1700041	USA	North America	GA	2017	SAMN06826779; SRS2140564		comminuted chicken	Cluster 1	Region 4
120317	FSIS11922619	USA	North America	GA	2019	SAMN12232657; SRS5074009	GCA_007459715.1	raw intact chicken	Cluster 1	Region 4
132632	FSIS12318798	USA	North America	GA	2022	SAMN32731717; SRS16448402	GCA_028037575.1	raw intact chicken	Cluster 1	Region 4
113029	C5-A1	USA	North America	GA	2015				Cluster 1	Region 4
126631	FSIS12106363	USA	North America	IA	2021	SAMN22785418; SRS10778292	GCA_020681885.1	Animal-Cattle-Dairy Cow (cecal)	Cluster 1	Region 7
129817	FSIS12209277	USA	North America	IA	2022	SAMN26084914; SRS12045786	GCA_022358375.1	Animal-Cattle-Dairy Cow (cecal)	Cluster 2	Region 7
101477	FSIS1504790	USA	North America	IA	2015	SAMN04452116; SRS1272296		animal-cattle-heifer	Cluster 1	Region 7
100031	FSIS1605709	USA	North America	IA	2016	SAMN04514636; SRS1309029		animal-cattle-heifer	Cluster 1	Region 7
99509	FSIS1606750	USA	North America	IA	2016	SAMN05301251; SRS1529732		animal-cattle-heifer	Cluster 2	Region 7
101001	FSIS11705431	USA	North America	IA	2017	SAMN08224425; SRS2781001		animal-cattle-heifer	Cluster 1	Region 7
98910	FSIS11812598	USA	North America	IA	2018	SAMN09769739; SRS3631970		animal-cattle-heifer	Cluster 1	Region 7
103442	FSIS11807320	USA	North America	IA	2017	SAMN08457897; SRS2909458		animal-cattle-steer	Cluster 1	Region 7
122949	FSIS12028710	USA	North America	IA	2020	SAMN14291211; SRS6253995	GCA_011073755.1	Animal-Turkey-Young Turkey	Cluster 1	Region 7
102437	FSIS11704500	USA	North America	ID	2017	SAMN08000882; SRS2672181		animal-cattle-beef cow	Cluster 2	Region 10
99240	FSIS11810548	USA	North America	ID	2018	SAMN09456115; SRS3436019		animal-cattle-beef cow	Cluster 1	Region 10
104314	FSIS1501969	USA	North America	ID	2015	SAMN04435368; SRS1258366		animal-cattle-dairy cow	Cluster 1	Region 10
100690	FSIS1607362	USA	North America	ID	2016	SAMN05578362; SRS1620931		animal-cattle-dairy cow	Cluster 2	Region 10
101260	FSIS1608172	USA	North America	ID	2016	SAMN06005765; SRS1790441		animal-cattle-dairy cow	Cluster 2	Region 10
104250	FSIS1607259	USA	North America	ID	2016	SAMN05558653; SRS1609259		animal-cattle-dairy cow	Cluster 2	Region 10
100855	FSIS11807242	USA	North America	ID	2017	SAMN08437414; SRS2898265		animal-cattle-dairy cow	Cluster 1	Region 10
103201	FSIS1700648	USA	North America	ID	2017	SAMN06756810; SRS2124759		animal-cattle-dairy cow	Cluster 1	Region 10
103655	FSIS11705211	USA	North America	ID	2017	SAMN08167579; SRS2756134		animal-cattle-dairy cow	Cluster 2	Region 10
102923	FSIS11808229	USA	North America	ID	2018	SAMN08719188; SRS3051697		animal-cattle-dairy cow	Cluster 1	Region 10
105092	FSIS11815884	USA	North America	ID	2018	SAMN10489495; SRS4085886		animal-cattle-dairy cow	Cluster 2	Region 10
120969	FSIS11924231	USA	North America	ID	2019	SAMN12850904; SRS5439202	GCA_008788685.1	animal-cattle-dairy cow	Cluster 1	Region 10
121436	FSIS11925156	USA	North America	ID	2019	SAMN12993583; SRS5490041	GCA_008954745.1	animal-cattle-dairy cow	Cluster 1	Region 10
98653	FSIS11920932	USA	North America	ID	2019	SAMN11655362; SRS4767988		animal-cattle-dairy cow	Cluster 2	Region 10
101598	FSIS11920004	USA	North America	ID	2019	SAMN11477086; SRS4660858		animal-cattle-dairy cow	Cluster 2	Region 10
101790	FSIS11919103	USA	North America	ID	2019	SAMN11318608; SRS4572167		animal-cattle-dairy cow	Cluster 2	Region 10
101795	FSIS11919096	USA	North America	ID	2019	SAMN11318603; SRS4572166		animal-cattle-dairy cow	Cluster 2	Region 10
120051	FSIS11921948	USA	North America	ID	2019	SAMN12108994; SRS5004081	GCA_007916195.1	animal-cattle-dairy cow	Cluster 2	Region 10
120629	FSIS11923450	USA	North America	ID	2019	SAMN12568001; SRS5264040	GCA_010299485.1	animal-cattle-dairy cow	Cluster 2	Region 10
121751	FSIS11925725	USA	North America	ID	2019	SAMN13118549; SRS5575938	GCA_009404785.1	animal-cattle-dairy cow	Cluster 2	Region 10
124799	FSIS12033400	USA	North America	ID	2020	SAMN16229160; SRS7399232	GCA_014660635.1	animal-cattle-dairy cow	Cluster 1	Region 10
123498	FSIS12030067	USA	North America	ID	2020	SAMN15187388; SRS6809125	GCA_013741115.1	animal-cattle-dairy cow	Cluster 2	Region 10
125411	FSIS12034972	USA	North America	ID	2020	SAMN16826788; SRS7734249	GCA_015591305.1	animal-cattle-dairy cow	Cluster 2	Region 10
128205	FSIS12139857	USA	North America	ID	2021	SAMN19676925; SRS9188023	GCA_018872145.1	Animal-Cattle-Dairy Cow (cecal)	Cluster 1	Region 10
128438	FSIS12140557	USA	North America	ID	2021	SAMN19814339; SRS9255242	GCA_019005435.1	Animal-Cattle-Dairy Cow (cecal)	Cluster 1	Region 10
126529	FSIS12106152	USA	North America	ID	2021	SAMN26665721; SRS12262280	GCA_022587775.1	Animal-Cattle-Dairy Cow (cecal)	Cluster 2	Region 10
127108	FSIS12107694	USA	North America	ID	2021	SAMN24169573; SRS11338365	GCA_021224475.1	Animal-Cattle-Dairy Cow (cecal)	Cluster 2	Region 10
129693	FSIS12209037	USA	North America	ID	2022	SAMN25866462; SRS11966219	GCA_022219005.1	Animal-Cattle-Dairy Cow (cecal)	Cluster 2	Region 10
130812	FSIS12211528	USA	North America	ID	2022	SAMN28488439; SRS13028929	GCA_023471105.1	Animal-Cattle-Dairy Cow (cecal)	Cluster 2	Region 10
132213	FSIS12217238	USA	North America	ID	2022	SAMN31858654; SRS15859411	GCA_026372795.1	Animal-Cattle-Dairy Cow (cecal)	Cluster 2	Region 10
132439	FSIS12218147	USA	North America	ID	2022	SAMN32389822; SRS16274507	GCA_027300365.1	Animal-Cattle-Dairy Cow (cecal)	Cluster 2	Region 10
133069	FSIS12319956	USA	North America	ID	2023	SAMN33714966; SRS17004020	GCA_029171715.1	Animal-Cattle-Dairy Cow (cecal)	Cluster 2	Region 10
133563	FSIS12321193	USA	North America	ID	2023	SAMN34187740; SRS17317057	GCA_029753095.1	Animal-Cattle-Dairy Cow (cecal)	Cluster 2	Region 10
104546	FSIS11816283	USA	North America	ID	2018	SAMN10617134; SRS4175447		animal-cattle-heifer	Cluster 2	Region 10
121240	FSIS11924766	USA	North America	ID	2019	SAMN12822844; SRS5424206	GCA_008717075.1	animal-cattle-heifer	Cluster 1	Region 10
103334	FSIS1711067	USA	North America	ID	2017	SAMN06619989; SRS2105729		animal-cattle-steer	Cluster 1	Region 10
103241	FSIS1700146	USA	North America	ID	2017	SAMN06677839; SRS2108694		animal-cattle-steer	Cluster 2	Region 10
102891	FSIS11809040	USA	North America	ID	2018	SAMN08930741; SRS3167105		animal-cattle-steer	Cluster 1	Region 10
121859	FSIS11925997	USA	North America	ID	2019	SAMN13243551; SRS5629570	GCA_010332565.1	animal-cattle-steer	Cluster 1	Region 10
125532	FSIS12035206	USA	North America	ID	2020	SAMN16785096; SRS7707195	GCA_015441565.1	animal-cattle-steer	Cluster 1	Region 10
99372	FSIS1501968	USA	North America	IL	2015	SAMN04435367; SRS1258386		animal-cattle-heifer	Cluster 1	Region 5
100250	FSIS1701523	USA	North America	IL	2017	SAMN07151575; SRS2213854		animal-cattle-heifer	Cluster 1	Region 5
98999	FSIS11812068	USA	North America	IL	2018	SAMN09730181; SRS3604622		animal-cattle-heifer	Cluster 1	Region 5
100937	FSIS11807515	USA	North America	IL	2018	SAMN08558082; SRS2974371		animal-cattle-heifer	Cluster 1	Region 5
104264	FSIS1606442	USA	North America	IL	2015	SAMN04942574; SRS1421959		animal-cattle-steer	Cluster 1	Region 5
102835	FSIS11706588	USA	North America	IL	2017	SAMN08380168; SRS2855817		animal-cattle-steer	Cluster 1	Region 5
100533	FSIS11808611	USA	North America	IL	2018	SAMN08816087; SRS3106604		animal-cattle-steer	Cluster 1	Region 5
132143	FSIS12217079	USA	North America	IL	2022	SAMN31756655; SRS15777044	GCA_026212485.1	Animal-Cattle-Steer (cecal)	Cluster 1	Region 5
133480	FSIS12321014	USA	North America	IL	2023	SAMN34140923; SRS17279370	GCA_029685255.1	Animal-Cattle-Steer (cecal)	Cluster 1	Region 5
127456	FSIS12137550	USA	North America	IL	2021	SAMN18008038; SRS8289115	GCA_016972755.1	Animal-Swine-Sow (cecal)	Cluster 2	Region 5
127242	FSIS12107972	USA	North America	IL	2021	SAMN24467882; SRS11417673	GCA_021307965.1	Animal-Turkey-Young Turkey (cecal)	Cluster 1	Region 5
142312	FSIS32207640	USA	North America	IL	2022	SAMN30478282; SRS14774831	GCA_024872005.1	chicken - young chicken carcass rinse (post-chill)	Cluster 1	Region 5
124689	FSIS12033136	USA	North America	IN	2020	SAMN16112003; SRS7351445	GCA_014550005.1	Animal-Sheep-Lamb	Cluster 1	Region 5
90696	FSIS11921312	USA	North America	IN	2019	SAMN12040903; SRS4960381		raw intact chicken	Cluster 1	Region 5
139974	FSIS22211463	USA	North America	IN	2022	SAMN32643434; SRS16401203	GCA_027810615.1	raw intact chicken	Cluster 1	Region 5
104299	FSIS1504723	USA	North America	KS	2015	SAMN04452107; SRS1272373		animal-cattle-beef cow	Cluster 1	Region 7
101889	FSIS1608305	USA	North America	KS	2016	SAMN06046059; SRS1812535		animal-cattle-dairy cow	Cluster 1	Region 7
105329	FSIS11814436	USA	North America	KS	2018	SAMN10237244; SRS3929986		animal-cattle-dairy cow	Cluster 1	Region 7
120891	FSIS11924060	USA	North America	KS	2019	SAMN12725504; SRS5371153	GCA_008393055.1	animal-cattle-dairy cow	Cluster 1	Region 7
124980	FSIS12033938	USA	North America	KS	2020	SAMN16381025; SRS7483558	GCA_015090795.1	animal-cattle-dairy cow	Cluster 1	Region 7
132540	FSIS12318641	USA	North America	KS	2022	SAMN32769445; SRS16468105	GCA_027952405.1	Animal-Cattle-Dairy Cow (cecal)	Cluster 1	Region 7
133498	FSIS12321034	USA	North America	KS	2023	SAMN34192090; SRS17320260	GCA_029759475.1	Animal-Cattle-Dairy Cow (cecal)	Singleton	Region 7
99467	FSIS1607087	USA	North America	KS	2016	SAMN05440740; SRS1585096		animal-cattle-heifer	Cluster 1	Region 7
103028	FSIS11704721	USA	North America	KS	2017	SAMN08141383; SRS2741530		animal-cattle-heifer	Cluster 1	Region 7
98821	FSIS11812938	USA	North America	KS	2018	SAMN09849921; SRS3681644		animal-cattle-heifer	Cluster 1	Region 7
98893	FSIS11812622	USA	North America	KS	2018	SAMN09784472; SRS3640331		animal-cattle-heifer	Cluster 1	Region 7
101217	FSIS11808433	USA	North America	KS	2018	SAMN08767313; SRS3078007		animal-cattle-heifer	Cluster 1	Region 7
98486	FSIS11921509	USA	North America	KS	2019	SAMN11982244; SRS4911774		animal-cattle-heifer	Cluster 1	Region 7
102197	FSIS11918615	USA	North America	KS	2019	SAMN11306742; SRS4566710		animal-cattle-heifer	Cluster 1	Region 7
120929	FSIS11924099	USA	North America	KS	2019	SAMN12725540; SRS5371143	GCA_008541755.1	animal-cattle-heifer	Cluster 1	Region 7
132482	FSIS12218358	USA	North America	KS	2022	SAMN32601394; SRS16368613	GCA_027870325.1	Animal-Cattle-Heifer (cecal)	Cluster 1	Region 7
101496	FSIS1504052	USA	North America	KS	2015	SAMN04435384; SRS1258392		animal-cattle-steer	Cluster 1	Region 7
103927	FSIS1702397	USA	North America	KS	2017	SAMN07327662; SRS2339567		animal-cattle-steer	Cluster 1	Region 7
99292	FSIS11810384	USA	North America	KS	2018	SAMN09399607; SRS3409010		animal-cattle-steer	Cluster 1	Region 7
99312	FSIS11810405	USA	North America	KS	2018	SAMN09444159; SRS3430132		animal-cattle-steer	Cluster 1	Region 7
99332	FSIS11810123	USA	North America	KS	2018	SAMN09372549; SRS3383393		animal-cattle-steer	Cluster 1	Region 7
99350	FSIS11810116	USA	North America	KS	2018	SAMN09343345; SRS3374050		animal-cattle-steer	Cluster 1	Region 7
102632	FSIS11808020	USA	North America	KS	2018	SAMN08663298; SRS3030535		animal-cattle-steer	Cluster 1	Region 7
98629	FSIS11812956	USA	North America	KS	2018	SAMN09849939; SRS3681646		animal-cattle-steer	Cluster 2	Region 7
102665	FSIS11809200	USA	North America	KS	2018	SAMN08995917; SRS3226702		animal-cattle-steer	Cluster 2	Region 7
104556	FSIS11815689	USA	North America	KS	2018	SAMN10520225; SRS4115106		animal-cattle-steer	Cluster 2	Region 7
98501	FSIS11921740	USA	North America	KS	2019	SAMN12049108; SRS4967549		animal-cattle-steer	Cluster 1	Region 7
98644	FSIS11920927	USA	North America	KS	2019	SAMN11655357; SRS4768001		animal-cattle-steer	Cluster 1	Region 7
100525	FSIS11920008	USA	North America	KS	2019	SAMN11477090; SRS4661037		animal-cattle-steer	Cluster 1	Region 7
104719	FSIS11917628	USA	North America	KS	2019	SAMN11082284; SRS4462696		animal-cattle-steer	Cluster 1	Region 7
100459	FSIS11920214	USA	North America	KS	2019	SAMN11491717; SRS4668868		animal-cattle-steer	Cluster 2	Region 7
125654	FSIS12035449	USA	North America	KS	2020	SAMN16784404; SRS7704004	GCA_015442305.1	animal-cattle-steer	Cluster 1	Region 7
125767	FSIS12035708	USA	North America	KS	2020	SAMN16912568; SRS7776973	GCA_015918805.1	animal-cattle-steer	Cluster 1	Region 7
120968	FSIS11924230	USA	North America	KY	2019	SAMN12850903; SRS5439217	GCA_008783145.1	animal-cattle-dairy cow	Cluster 1	Region 4
103829	FSIS1703626	USA	North America	KY	2017	SAMN07514279; SRS2436580		animal-cattle-heifer	Cluster 1	Region 4
99738	FSIS1606451	USA	North America	KY	2016	SAMN04942583; SRS1421945		animal-cattle-steer	Cluster 1	Region 4
136001	FSIS22029990	USA	North America	LA	2020	SAMN17172335; SRS7931092	GCA_016442065.1	chicken carcass	Cluster 1	Region 6
126686	FSIS12106505	USA	North America	MA	2021	SAMN22822794; SRS10825264	GCA_020712335.1	Animal-Cattle-Dairy Cow (cecal)	Cluster 1	Region 1
123289	FSIS12029551	USA	North America	MA	2020	SAMN14570264; SRS6459784	GCA_012285625.1	Animal-Goat	Cluster 1	Region 1
128060	FSIS12139396	USA	North America	MD	2021	SAMN18929897; SRS8812722	GCA_018221825.1	Animal-Calf-Non Formula-fed Veal (cecal)	Singleton	Region 3
104221	FSIS1607740	USA	North America	MD	2016	SAMN05833048; SRS1717511		animal-cattle-dairy cow	Cluster 1	Region 3
105281	FSIS11813581	USA	North America	MD	2018	SAMN10094096; SRS3803825		animal-cattle-dairy cow	Cluster 1	Region 3
100985	FSIS11808880	USA	North America	MD	2018	SAMN08899165; SRS3150546		animal-cattle-dairy cow	Cluster 5	Region 3
92520	FSIS1608565	USA	North America	MD	2016	SAMN06046131; SRS1813072		chicken carcass	Cluster 1	Region 3
94733	FSIS11917010	USA	North America	MD	2018	SAMN10882001; SRS4337219		raw intact chicken	Cluster 1	Region 3
128829	FSIS12141732	USA	North America	ME	2021	SAMN20840804; SRS9806406	GCA_019677815.1	Animal-Cattle-Dairy Cow (cecal)	Cluster 1	Region 1
128897	FSIS12141890	USA	North America	ME	2021	SAMN20884560; SRS9848888	GCA_019706135.1	Animal-Cattle-Heifer (cecal)	Cluster 1	Region 1
143487	TW17796	USA	North America	MI	2012	SAMN37650067		animal-cattle	Cluster 1	Region 5
143488	TW17798	USA	North America	MI	2012	SAMN37650068		animal-cattle	Cluster 1	Region 5
143489	TW17800	USA	North America	MI	2012	SAMN37650069		animal-cattle	Cluster 1	Region 5
143490	TW17819	USA	North America	MI	2012	SAMN37650070		animal-cattle	Cluster 1	Region 5
143491	TW17830	USA	North America	MI	2012	SAMN37650071		animal-cattle	Cluster 1	Region 5
143492	TW17842	USA	North America	MI	2012	SAMN37650073		animal-cattle	Cluster 1	Region 5
143493	TW17851	USA	North America	MI	2012	SAMN37650074		animal-cattle	Cluster 1	Region 5
101553	FSIS1504653	USA	North America	MI	2015	SAMN04195082; SRS1121796		animal-cattle-dairy cow	Cluster 2	Region 5
102034	FSIS1503510	USA	North America	MI	2015	SAMN04388444; SRS1240188		animal-cattle-dairy cow	Singleton	Region 5
99550	FSIS1606473	USA	North America	MI	2016	SAMN05190031; SRS1475022		animal-cattle-dairy cow	Cluster 1	Region 5
99438	FSIS1607082	USA	North America	MI	2016	SAMN05440736; SRS1585103		animal-cattle-dairy cow	Cluster 2	Region 5
101667	FSIS1710150	USA	North America	MI	2016	SAMN06285990; SRS1952494		animal-cattle-dairy cow	Singleton	Region 5
103332	FSIS1702874	USA	North America	MI	2017	SAMN07370922; SRS2370436		animal-cattle-dairy cow	Cluster 1	Region 5
100245	FSIS1701511	USA	North America	MI	2017	SAMN07151563; SRS2213857		animal-cattle-dairy cow	Cluster 2	Region 5
101223	FSIS11706446	USA	North America	MI	2017	SAMN08370041; SRS2855955		animal-cattle-dairy cow	Cluster 2	Region 5
103132	FSIS1703052	USA	North America	MI	2017	SAMN07427332; SRS2396229		animal-cattle-dairy cow	Cluster 2	Region 5
103564	FSIS11706447	USA	North America	MI	2017	SAMN08370042; SRS2855942		animal-cattle-dairy cow	Singleton	Region 5
98845	FSIS11812939	USA	North America	MI	2018	SAMN09849922; SRS3681622		animal-cattle-dairy cow	Cluster 1	Region 5
102805	FSIS11808227	USA	North America	MI	2018	SAMN08719186; SRS3051713		animal-cattle-dairy cow	Cluster 1	Region 5
103426	FSIS11807500	USA	North America	MI	2018	SAMN08558067; SRS2974281		animal-cattle-dairy cow	Cluster 1	Region 5
98741	FSIS11813557	USA	North America	MI	2018	SAMN10034820; SRS3766358		animal-cattle-dairy cow	Cluster 2	Region 5
99287	FSIS11810377	USA	North America	MI	2018	SAMN09399600; SRS3409020		animal-cattle-dairy cow	Cluster 2	Region 5
121776	FSIS11925839	USA	North America	MI	2019	SAMN13181129; SRS5601669	GCA_009599185.1	animal-cattle-dairy cow	Cluster 1	Region 5
120991	FSIS11924255	USA	North America	MI	2019	SAMN12850950; SRS5439284	GCA_008783645.1	animal-cattle-dairy cow	Cluster 2	Region 5
121172	FSIS11924592	USA	North America	MI	2019	SAMN12898045; SRS5468123	GCA_008826565.1	animal-cattle-dairy cow	Cluster 2	Region 5
122003	FSIS11926404	USA	North America	MI	2019	SAMN13447748; SRS5753650	GCA_010224335.1	animal-cattle-dairy cow	Cluster 2	Region 5
123509	FSIS12030078	USA	North America	MI	2020	SAMN15187399; SRS6809133	GCA_013741955.1	animal-cattle-dairy cow	Cluster 2	Region 5
125561	FSIS12035237	USA	North America	MI	2020	SAMN16784390; SRS7703981	GCA_015442505.1	animal-cattle-dairy cow	Cluster 2	Region 5
126160	FSIS12036713	USA	North America	MI	2020	SAMN17212302; SRS7963478	GCA_016493965.1	Animal-Cattle-Dairy Cow (cecal)	Cluster 2	Region 5
128017	FSIS12139244	USA	North America	MI	2021	SAMN18929891; SRS8812704	GCA_018220535.1	Animal-Cattle-Dairy Cow (cecal)	Cluster 1	Region 5
129347	FSIS12142994	USA	North America	MI	2021	SAMN23585710; SRS11209455	GCA_021059545.1	Animal-Cattle-Dairy Cow (cecal)	Cluster 1	Region 5
127747	FSIS12138499	USA	North America	MI	2021	SAMN18350670; SRS8490242	GCA_017496685.1	Animal-Cattle-Dairy Cow (cecal)	Cluster 2	Region 5
128433	FSIS12140552	USA	North America	MI	2021	SAMN19814344; SRS9255118	GCA_019008205.1	Animal-Cattle-Dairy Cow (cecal)	Cluster 2	Region 5
131230	FSIS12212966	USA	North America	MI	2022	SAMN29657318; SRS13812194	GCA_024231435.1	Animal-Cattle-Dairy Cow (cecal)	Cluster 2	Region 5
132787	FSIS12319202	USA	North America	MI	2022	SAMN33025455; SRS16667672	GCA_028431965.1	Animal-Cattle-Dairy Cow (cecal)	Cluster 3	Region 5
132974	FSIS12319605	USA	North America	MI	2023	SAMN33244144; SRS16729658	GCA_028591065.1	Animal-Cattle-Dairy Cow (cecal)	Cluster 2	Region 5
133236	FSIS12320337	USA	North America	MI	2023	SAMN33715189; SRS17004097	GCA_029170915.1	Animal-Cattle-Dairy Cow (cecal)	Cluster 2	Region 5
100692	FSIS1607685	USA	North America	MI	2016	SAMN05833083; SRS1717491		animal-cattle-steer	Cluster 2	Region 5
104214	FSIS1607600	USA	North America	MI	2016	SAMN05799410; SRS1707452		animal-cattle-steer	Cluster 2	Region 5
100895	FSIS11704998	USA	North America	MI	2017	SAMN08167548; SRS2755124		animal-cattle-steer	Cluster 1	Region 5
103680	FSIS11704994	USA	North America	MI	2017	SAMN08167545; SRS2755102		animal-cattle-steer	Cluster 1	Region 5
99324	FSIS11810574	USA	North America	MI	2018	SAMN09430610; SRS3422705		animal-cattle-steer	Cluster 1	Region 5
102339	FSIS11809659	USA	North America	MI	2018	SAMN09090985; SRS3270624		animal-cattle-steer	Cluster 1	Region 5
105220	FSIS11814008	USA	North America	MI	2018	SAMN10129864; SRS3822042		animal-cattle-steer	Cluster 1	Region 5
98718	FSIS11813568	USA	North America	MI	2018	SAMN10034830; SRS3766377		animal-cattle-steer	Cluster 2	Region 5
120025	FSIS11921728	USA	North America	MI	2019	SAMN12049096; SRS4967618	GCA_007923545.1	animal-cattle-steer	Cluster 2	Region 5
93807	FSIS11704162	USA	North America	MI	2017	SAMN07715869; SRS2552942		chicken carcass	Cluster 1	Region 5
94691	FSIS31901577	USA	North America	MI	2019	SAMN10957076; SRS4373441		comminuted chicken	Cluster 1	Region 5
28094	TW16398	USA	North America	MI	2011	SAMN04323538		Human with gastroenteritis	Cluster 1	Region 5
28125	TW16498	USA	North America	MI	2012	SAMN04323570		Human with gastroenteritis	Cluster 1	Region 5
28133	TW16606	USA	North America	MI	2012	SAMN04323579		Human with gastroenteritis	Cluster 1	Region 5
28148	TW16646	USA	North America	MI	2012	SAMN04323595		Human with gastroenteritis	Cluster 1	Region 5
28149	TW16647	USA	North America	MI	2012	SAMN04323596		Human with gastroenteritis	Cluster 1	Region 5
28159	TW16693	USA	North America	MI	2012	SAMN04323609		Human with gastroenteritis	Cluster 1	Region 5
28160	TW16694	USA	North America	MI	2012	SAMN04323610		Human with gastroenteritis	Cluster 1	Region 5
105014	FSIS11816662	USA	North America	MN	2018	SAMN10638690; SRS4182705		animal-cattle-beef cow	Cluster 4	Region 5
120672	FSIS11923652	USA	North America	MN	2019	SAMN12638030; SRS5326710	GCA_008269025.1	animal-cattle-beef cow	Cluster 1	Region 5
99787	FSIS1606172	USA	North America	MN	2016	SAMN04625660; SRS1382902		animal-cattle-dairy cow	Cluster 1	Region 5
103510	FSIS11807241	USA	North America	MN	2017	SAMN08437413; SRS2898302		animal-cattle-dairy cow	Cluster 2	Region 5
103701	FSIS11704733	USA	North America	MN	2017	SAMN08141394; SRS2741541		animal-cattle-dairy cow	Cluster 2	Region 5
99053	FSIS11811857	USA	North America	MN	2018	SAMN09666364; SRS3551728		animal-cattle-dairy cow	Cluster 1	Region 5
103435	FSIS11807350	USA	North America	MN	2018	SAMN08500540; SRS2932415		animal-cattle-dairy cow	Singleton	Region 5
122901	FSIS12028553	USA	North America	MN	2020	SAMN14777875; SRS6574089	GCA_012966795.1	animal-cattle-dairy cow	Cluster 2	Region 5
130641	FSIS12211032	USA	North America	MN	2022	SAMN27920949; SRS12769351	GCA_023376235.1	Animal-Cattle-Heifer (cecal)	Cluster 1	Region 5
105199	FSIS11814588	USA	North America	MN	2018	SAMN10237223; SRS3929966		animal-cattle-steer	Cluster 1	Region 5
130481	FSIS12210655	USA	North America	MN	2022	SAMN27478758; SRS12545898	GCA_022879275.1	Animal-Cattle-Steer (cecal)	Cluster 1	Region 5
101508	FSIS1503171	USA	North America	MO	2015	SAMN04388437; SRS1240201		animal-cattle-steer	Cluster 1	Region 7
101887	FSIS1608587	USA	North America	MO	2016	SAMN06048899; SRS1814054		animal-cattle-steer	Cluster 1	Region 7
122177	FSIS11926690	USA	North America	MO	2019	SAMN14570244; SRS6459762	GCA_012286085.1	animal-chicken-young chicken	Cluster 1	Region 7
92747	FSIS1709827	USA	North America	MO	2016	SAMN06276926; SRS1945060		chicken carcass	Cluster 1	Region 7
126094	FSIS12036419	USA	North America	MO	2020	SAMN17129725; SRS7902761	GCA_016245305.1	raw intact chicken	Cluster 1	Region 7
98456	FSIS11921495	USA	North America	MS	2019	SAMN12040857; SRS4960377		animal-cattle-steer	Cluster 1	Region 4
91800	FSIS31800611	USA	North America	MS	2018	SAMN09514657; SRS3481534		raw intact chicken	Cluster 1	Region 4
100546	FSIS11809345	USA	North America	MT	2018	SAMN08981367; SRS3218190		animal-cattle-beef cow	Cluster 1	Region 8
126630	FSIS12106362	USA	North America	MT	2021	SAMN22785416; SRS10778282	GCA_020701375.1	Animal-Cattle-Steer (cecal)	Cluster 1	Region 8
129165	FSIS12142634	USA	North America	NC	2021	SAMN21434973; SRS10163242	GCA_019999045.1	Animal-Calf-Bob Veal (cecal)	Cluster 2	Region 4
99154	FSIS11811288	USA	North America	NC	2018	SAMN09521808; SRS3490679		animal-cattle-beef cow	Cluster 1	Region 4
128439	FSIS12140558	USA	North America	NC	2021	SAMN19814338; SRS9255120	GCA_019008185.1	Animal-Cattle-Beef Cow (cecal)	Cluster 1	Region 4
130447	FSIS12210621	USA	North America	NC	2022	SAMN27406590; SRS12539449	GCA_022883015.1	Animal-Cattle-Beef Cow (cecal)	Cluster 1	Region 4
132765	FSIS12319180	USA	North America	NC	2022	SAMN32963037; SRS16625125	GCA_028304725.1	Animal-Cattle-Beef Cow (cecal)	Cluster 1	Region 4
101538	FSIS1501831	USA	North America	NC	2015	SAMN04320879; SRS1192310		animal-cattle-dairy cow	Cluster 1	Region 4
104343	FSIS1504858	USA	North America	NC	2015	SAMN04229854; SRS1144016		animal-cattle-dairy cow	Cluster 5	Region 4
99559	FSIS1606848	USA	North America	NC	2016	SAMN05301270; SRS1529695		animal-cattle-dairy cow	Cluster 1	Region 4
103589	FSIS11706719	USA	North America	NC	2017	SAMN08386928; SRS2861187		animal-cattle-dairy cow	Cluster 1	Region 4
121599	FSIS11925443	USA	North America	NC	2019	SAMN13059093; SRS5543918	GCA_009235565.1	animal-cattle-dairy cow	Cluster 1	Region 4
131221	FSIS12212957	USA	North America	NC	2022	SAMN29826453; SRS13978814	GCA_024332665.1	Animal-Cattle-Dairy Cow (cecal)	Cluster 1	Region 4
99928	FSIS1605939	USA	North America	NC	2016	SAMN04537006; SRS1327433		animal-cattle-steer	Cluster 1	Region 4
105419	FSIS11814621	USA	North America	NC	2018	SAMN10292928; SRS3981224		animal-swine-market swine	Cluster 2	Region 4
102972	FSIS11808223	USA	North America	NE	2018	SAMN08719182; SRS3051709		animal-cattle-beef cow	Cluster 2	Region 7
101385	FSIS1608171	USA	North America	NE	2016	SAMN06005764; SRS1790437		animal-cattle-dairy cow	Cluster 1	Region 7
103491	FSIS11706759	USA	North America	NE	2017	SAMN08447535; SRS2902820		animal-cattle-dairy cow	Cluster 7	Region 7
101181	FSIS11808732	USA	North America	NE	2018	SAMN08873547; SRS3131375		animal-cattle-dairy cow	Cluster 1	Region 7
98607	FSIS11921103	USA	North America	NE	2019	SAMN11785645; SRS4794054		animal-cattle-dairy cow	Cluster 1	Region 7
125771	FSIS12035712	USA	North America	NE	2020	SAMN16912572; SRS7776976	GCA_015918745.1	animal-cattle-dairy cow	Cluster 2	Region 7
123504	FSIS12030073	USA	North America	NE	2020	SAMN15187394; SRS6809155	GCA_013741295.1	animal-cattle-dairy cow	Cluster 3	Region 7
102016	FSIS1503667	USA	North America	NE	2015	SAMN04435376; SRS1258378		animal-cattle-heifer	Cluster 1	Region 7
99586	FSIS1606492	USA	North America	NE	2016	SAMN05190050; SRS1475041		animal-cattle-heifer	Cluster 1	Region 7
99857	FSIS1606064	USA	North America	NE	2016	SAMN04599802; SRS1369903		animal-cattle-heifer	Cluster 1	Region 7
100721	FSIS1608299	USA	North America	NE	2016	SAMN06046021; SRS1812492		animal-cattle-heifer	Cluster 1	Region 7
101350	FSIS1609144	USA	North America	NE	2016	SAMN06133138; SRS1967156		animal-cattle-heifer	Cluster 1	Region 7
101373	FSIS1607523	USA	North America	NE	2016	SAMN05763250; SRS1689514		animal-cattle-heifer	Cluster 1	Region 7
98806	FSIS11813173	USA	North America	NE	2018	SAMN09880397; SRS3702179		animal-cattle-heifer	Cluster 1	Region 7
99217	FSIS11810555	USA	North America	NE	2018	SAMN09456121; SRS3436022		animal-cattle-heifer	Cluster 1	Region 7
102129	FSIS11918605	USA	North America	NE	2019	SAMN11306732; SRS4566725		animal-cattle-heifer	Cluster 1	Region 7
124702	FSIS12033149	USA	North America	NE	2020	SAMN16112015; SRS7351460	GCA_014549725.1	animal-cattle-heifer	Cluster 1	Region 7
124995	FSIS12033953	USA	North America	NE	2020	SAMN16383935; SRS7484597	GCA_015085655.1	animal-cattle-heifer	Cluster 1	Region 7
130383	FSIS12210456	USA	North America	NE	2022	SAMN27279579; SRS12481579	GCA_022909515.1	Animal-Cattle-Heifer (cecal)	Cluster 2	Region 7
132986	FSIS12319617	USA	North America	NE	2023	SAMN33244157; SRS16729663	GCA_028591045.1	Animal-Cattle-Heifer (cecal)	Cluster 2	Region 7
101463	FSIS1505245	USA	North America	NE	2015	SAMN04958192; SRS1424305		animal-cattle-steer	Cluster 1	Region 7
100505	FSIS1702884	USA	North America	NE	2017	SAMN07375424; SRS2375987		animal-cattle-steer	Cluster 1	Region 7
101308	FSIS11704531	USA	North America	NE	2017	SAMN08000912; SRS2672128		animal-cattle-steer	Cluster 1	Region 7
102994	FSIS11706455	USA	North America	NE	2017	SAMN08380207; SRS2856179		animal-cattle-steer	Cluster 1	Region 7
103700	FSIS11704548	USA	North America	NE	2017	SAMN08141359; SRS2741532		animal-cattle-steer	Cluster 1	Region 7
103886	FSIS1701956	USA	North America	NE	2017	SAMN07375639; SRS2376608		animal-cattle-steer	Cluster 1	Region 7
104092	FSIS1711069	USA	North America	NE	2017	SAMN06619991; SRS2105730		animal-cattle-steer	Cluster 1	Region 7
99313	FSIS11810134	USA	North America	NE	2018	SAMN09386383; SRS3399508		animal-cattle-steer	Cluster 1	Region 7
102317	FSIS11809837	USA	North America	NE	2018	SAMN09207373; SRS3299255		animal-cattle-steer	Cluster 1	Region 7
102564	FSIS11808034	USA	North America	NE	2018	SAMN08714094; SRS3045754		animal-cattle-steer	Cluster 1	Region 7
105042	FSIS11816305	USA	North America	NE	2018	SAMN10617155; SRS4175450		animal-cattle-steer	Cluster 1	Region 7
105196	FSIS11814583	USA	North America	NE	2018	SAMN10237218; SRS3929960		animal-cattle-steer	Cluster 1	Region 7
99000	FSIS11812055	USA	North America	NE	2018	SAMN09730168; SRS3604617		animal-cattle-steer	Cluster 2	Region 7
101162	FSIS11809188	USA	North America	NE	2018	SAMN08967062; SRS3207350		animal-cattle-steer	Cluster 2	Region 7
100475	FSIS11919767	USA	North America	NE	2019	SAMN11456403; SRS4644107		animal-cattle-steer	Cluster 1	Region 7
104433	FSIS11918212	USA	North America	NE	2019	SAMN11173149; SRS4510882		animal-cattle-steer	Cluster 1	Region 7
104821	FSIS11917488	USA	North America	NE	2019	SAMN10988634; SRS4392516		animal-cattle-steer	Cluster 1	Region 7
127865	FSIS12138834	USA	North America	NE	2021	SAMN18733870; SRS8695808	GCA_017931455.1	Animal-Cattle-Steer (cecal)	Cluster 1	Region 7
129486	FSIS12208409	USA	North America	NE	2021	SAMN25563836; SRS11852119	GCA_021867695.1	Animal-Cattle-Steer (cecal)	Cluster 1	Region 7
129544	FSIS12208536	USA	North America	NE	2021	SAMN25159799; SRS11732999	GCA_021550935.1	Animal-Cattle-Steer (cecal)	Cluster 1	Region 7
130142	FSIS12209988	USA	North America	NE	2022	SAMN26752617; SRS12267741	GCA_022613395.1	Animal-Cattle-Steer (cecal)	Cluster 1	Region 7
133079	FSIS12319966	USA	North America	NE	2023	SAMN33456563; SRS16900890	GCA_028879435.1	Animal-Cattle-Steer (cecal)	Cluster 1	Region 7
132326	FSIS12217741	USA	North America	NE	2022	SAMN32008733; SRS15947807	GCA_026610555.1	chicken - young chicken carcass rinse (post-chill)	Cluster 1	Region 7
139047	FSIS22209233	USA	North America	NE	2022	SAMN30398055; SRS14716543	GCA_025007565.1	chicken - young chicken carcass rinse (post-chill)	Cluster 1	Region 7
142650	FSIS32308661	USA	North America	NE	2022	SAMN33026043; SRS16669336	GCA_028448465.1	chicken - young chicken carcass rinse (post-chill)	Cluster 3	Region 7
132339	FSIS12217754	USA	North America	NE	2022	SAMN32008743; SRS15947818	GCA_026610815.1	Nonintact Chicken	Cluster 1	Region 7
93721	FSIS11706771	USA	North America	NE	2017	SAMN08447547; SRS2902810		raw intact chicken	Cluster 1	Region 7
141767	FSIS32106273	USA	North America	NE	2021	SAMN24119023; SRS11328142	GCA_021218445.1	raw intact chicken	Cluster 1	Region 7
141770	FSIS32106276	USA	North America	NE	2021	SAMN24119034; SRS11328144	GCA_021218505.1	raw intact chicken	Cluster 1	Region 7
121344	FSIS11924966	USA	North America	NH	2019	SAMN13003007; SRS5501286	GCA_009254445.1	animal-cattle-dairy cow	Cluster 1	Region 1
101881	FSIS1608580	USA	North America	NJ	2016	SAMN06048892; SRS1814251		animal-cattle-dairy cow	Cluster 1	Region 2
100625	FSIS1702266	USA	North America	NJ	2017	SAMN07276187; SRS2312142		animal-cattle-dairy cow	Cluster 1	Region 2
104034	FSIS1700811	USA	North America	NJ	2017	SAMN06843602; SRS2151623		animal-cattle-dairy cow	Cluster 1	Region 2
102029	FSIS1501954	USA	North America	NJ	2015	SAMN04435361; SRS1258368		animal-cattle-heifer	Cluster 1	Region 2
127449	FSIS12137543	USA	North America	NJ	2021	SAMN18007927; SRS8289020	GCA_016973575.1	Animal-Chicken-Young Chicken (cecal)	Cluster 1	Region 2
92193	FSIS1701861	USA	North America	NJ	2017	SAMN07261756; SRS2302741		chicken carcass	Cluster 1	Region 2
127342	FSIS12137361	USA	North America	NM	2020	SAMN17898449; SRS8246668	GCA_017028475.1	Animal-Sheep-Lamb (cecal)	Cluster 1	Region 6
131856	FSIS12215997	USA	North America	NY	2022	SAMN31243151; SRS15372326	GCA_025647895.1	Animal-Calf-Bob Veal (cecal)	Cluster 1	Region 2
101670	FSIS1710039	USA	North America	NY	2016	SAMN06276450; SRS1945013		animal-cattle-dairy cow	Cluster 1	Region 2
103336	FSIS1701338	USA	North America	NY	2017	SAMN06948499; SRS2184375		animal-cattle-dairy cow	Cluster 1	Region 2
103797	FSIS11704175	USA	North America	NY	2017	SAMN07715882; SRS2552945		animal-cattle-dairy cow	Cluster 1	Region 2
99180	FSIS11810787	USA	North America	NY	2018	SAMN09462731; SRS3443971		animal-cattle-dairy cow	Cluster 1	Region 2
100851	FSIS11808455	USA	North America	NY	2018	SAMN08801807; SRS3097727		animal-cattle-dairy cow	Cluster 1	Region 2
124329	FSIS12032137	USA	North America	NY	2020	SAMN15728643; SRS7144508	GCA_014067955.1	animal-cattle-dairy cow	Cluster 1	Region 2
129572	FSIS12208564	USA	North America	NY	2021	SAMN25159851; SRS11733327	GCA_021550275.1	Animal-Cattle-Dairy Cow (cecal)	Cluster 1	Region 2
126378	FSIS12105787	USA	North America	NY	2021	SAMN22369400; SRS10620607	GCA_020605795.1	Animal-Cattle-Dairy Cow (cecal)	Cluster 2	Region 2
128046	FSIS12139382	USA	North America	NY	2021	SAMN18929888; SRS8812703	GCA_018219995.1	Animal-Cattle-Dairy Cow (cecal)	Cluster 2	Region 2
129019	FSIS12142275	USA	North America	NY	2021	SAMN22369429; SRS10620861	GCA_020533665.2	Animal-Cattle-Dairy Cow (cecal)	Cluster 2	Region 2
130529	FSIS12210839	USA	North America	NY	2022	SAMN27597454; SRS12623401	GCA_023054455.1	Animal-Cattle-Dairy Cow (cecal)	Cluster 2	Region 2
100109	FSIS1700160	USA	North America	NY	2017	SAMN06660831; SRS2108650		animal-cattle-heifer	Cluster 1	Region 2
102288	FSIS11808892	USA	North America	NY	2018	SAMN08930728; SRS3167119		animal-cattle-heifer	Cluster 2	Region 2
104419	FSIS11918492	USA	North America	NY	2019	SAMN11288669; SRS4556501		animal-cattle-heifer	Cluster 1	Region 2
103986	FSIS1701319	USA	North America	NY	2017	SAMN06927299; SRS2176745		animal-cattle-steer	Cluster 1	Region 2
121441	FSIS11925161	USA	North America	NY	2019	SAMN12915698; SRS5480072	GCA_008842045.1	animal-cattle-steer	Cluster 1	Region 2
93975	FSIS1607852	USA	North America	NY	2016	SAMN05900949; SRS1742306		chicken carcass	Cluster 1	Region 2
131846	FSIS12215987	USA	North America	OH	2022	SAMN31243139; SRS15372316	GCA_025648015.1	Animal-Calf-Formula-fed Veal (cecal)	Cluster 3	Region 5
99808	FSIS1606360	USA	North America	OH	2016	SAMN04958211; SRS1424289		animal-cattle-dairy cow	Cluster 2	Region 5
102795	FSIS11807174	USA	North America	OH	2017	SAMN08437379; SRS2898315		animal-cattle-dairy cow	Cluster 2	Region 5
103137	FSIS1703037	USA	North America	OH	2017	SAMN07427318; SRS2396228		animal-cattle-dairy cow	Cluster 2	Region 5
102581	FSIS11807516	USA	North America	OH	2018	SAMN08558083; SRS2974341		animal-cattle-dairy cow	Cluster 1	Region 5
100666	FSIS1607320	USA	North America	OH	2016	SAMN05578357; SRS1620936		animal-cattle-heifer	Cluster 1	Region 5
103086	FSIS1703816	USA	North America	OH	2017	SAMN07608064; SRS2494906		animal-cattle-steer	Cluster 1	Region 5
128908	FSIS12141901	USA	North America	OK	2021	SAMN20884593; SRS9848903	GCA_019706215.1	Animal-Cattle-Dairy Cow (cecal)	Cluster 2	Region 6
135201	FSIS22028029	USA	North America	OK	2020	SAMN14944039; SRS6673264	GCA_013120055.1	chicken carcass	Cluster 1	Region 6
101381	FSIS1607529	USA	North America	OR	2016	SAMN05763256; SRS1689522		animal-cattle-beef cow	Cluster 1	Region 10
100052	FSIS1605707	USA	North America	OR	2016	SAMN04495844; SRS1297472		animal-cattle-dairy cow	Cluster 2	Region 10
99864	FSIS1606059	USA	North America	OR	2016	SAMN04599797; SRS1369907		animal-cattle-dairy cow	Singleton	Region 10
100576	FSIS1710901	USA	North America	OR	2017	SAMN06562247; SRS2043027		animal-cattle-dairy cow	Cluster 1	Region 10
103058	FSIS1703605	USA	North America	OR	2017	SAMN07514258; SRS2436584		animal-cattle-dairy cow	Cluster 1	Region 10
103783	FSIS11704328	USA	North America	OR	2017	SAMN07775136; SRS2583721		animal-cattle-dairy cow	Cluster 2	Region 10
104526	FSIS11918789	USA	North America	OR	2019	SAMN11116013; SRS4483902		animal-cattle-dairy cow	Cluster 1	Region 10
127719	FSIS12138340	USA	North America	OR	2021	SAMN18350623; SRS8490193	GCA_017497085.1	Animal-Cattle-Dairy Cow (cecal)	Cluster 1	Region 10
100566	FSIS1710896	USA	North America	OR	2017	SAMN06562243; SRS2043183		animal-cattle-steer	Cluster 2	Region 10
105397	FSIS11814999	USA	North America	OR	2018	SAMN10346569; SRS3997091		animal-cattle-steer	Cluster 1	Region 10
100416	FSIS11920190	USA	North America	OR	2019	SAMN11491693; SRS4669110		animal-cattle-steer	Cluster 1	Region 10
120708	FSIS11923689	USA	North America	OR	2019	SAMN12821191; SRS5422486	GCA_008709155.1	animal-cattle-steer	Cluster 1	Region 10
133132	FSIS12320143	USA	North America	OR	2023	SAMN33715154; SRS17004067	GCA_029171135.1	Animal-Cattle-Steer (cecal)	Cluster 1	Region 10
123098	FSIS12029115	USA	North America	OR	2020	SAMN14779550; SRS6574323	GCA_012958125.1	animal-swine-sow	Cluster 1	Region 10
130284	FSIS12210240	USA	North America	PA	2022	SAMN26977472; SRS12386842	GCA_022952135.1	Animal-Calf-Non Formula-fed Veal (cecal)	Cluster 1	Region 3
130445	FSIS12210619	USA	North America	PA	2022	SAMN27406600; SRS12539438	GCA_022882335.1	Animal-Calf-Non Formula-fed Veal (cecal)	Cluster 1	Region 3
130209	FSIS12210055	USA	North America	PA	2022	SAMN26857458; SRS12337196	GCA_022671055.1	Animal-Calf-Non Formula-fed Veal (cecal)	Singleton	Region 3
122255	FSIS11926911	USA	North America	PA	2019	SAMN14680975; SRS6528406	GCA_012785335.1	animal-cattle-beef cow	Cluster 1	Region 3
98356	FSIS11922127	USA	North America	PA	2019	SAMN12142853; SRS5029366		animal-cattle-beef cow	Singleton	Region 3
61945	FSIS1501953	USA	North America	PA	2015	SAMN04320885; SAMN04320885; SRS1192332		Animal-Cattle-Dairy Cow	Cluster 1	Region 3
61951	FSIS1504365	USA	North America	PA	2015	SAMN04452090; SAMN04452090; SRS1272293		Animal-Cattle-Dairy Cow	Cluster 2	Region 3
61995	FSIS1607366	USA	North America	PA	2016	SAMN05578366; SAMN05578366; SRS1621544		Animal-Cattle-Dairy Cow	Cluster 1	Region 3
61989	FSIS1607229	USA	North America	PA	2016	SAMN05558637; SAMN05558637; SRS1609247		Animal-Cattle-Dairy Cow	Cluster 2	Region 3
62007	FSIS1608296	USA	North America	PA	2016	SAMN06046053; SAMN06046053; SRS1812527		Animal-Cattle-Dairy Cow	Cluster 2	Region 3
62082	FSIS1605843	USA	North America	PA	2016	SAMN04528880; SAMN04528880; SRS1320194		Animal-Cattle-Dairy Cow	Cluster 2	Region 3
61901	FSIS1701785	USA	North America	PA	2017	SAMN07195163; SAMN07195163; SRS2252669		animal-cattle-dairy cow	Cluster 1	Region 3
61929	FSIS1711110	USA	North America	PA	2017	SAMN06645966; SAMN06645966; SRS2105829		animal-cattle-dairy cow	Cluster 1	Region 3
61930	FSIS1701329	USA	North America	PA	2017	SAMN06948490; SAMN06948490; SRS2184392		animal-cattle-dairy cow	Cluster 1	Region 3
62026	FSIS1710270	USA	North America	PA	2017	SAMN06328513; SAMN06328513; SRS1974691		Animal-Cattle-Dairy Cow	Singleton	Region 3
101007	FSIS11705018	USA	North America	PA	2017	SAMN08141418; SRS2741562		animal-cattle-dairy cow	Singleton	Region 3
99059	FSIS11811849	USA	North America	PA	2018	SAMN09666359; SRS3551718		animal-cattle-dairy cow	Cluster 1	Region 3
99201	FSIS11810545	USA	North America	PA	2018	SAMN09456112; SRS3436073		animal-cattle-dairy cow	Cluster 1	Region 3
101200	FSIS11808432	USA	North America	PA	2018	SAMN08767312; SRS3077997		animal-cattle-dairy cow	Cluster 1	Region 3
102462	FSIS11809642	USA	North America	PA	2018	SAMN09098810; SRS3276288		animal-cattle-dairy cow	Cluster 1	Region 3
104891	FSIS11816645	USA	North America	PA	2018	SAMN10881659; SRS4337207		animal-cattle-dairy cow	Cluster 1	Region 3
102246	FSIS11809849	USA	North America	PA	2018	SAMN09233731; SRS3324644		animal-cattle-dairy cow	Cluster 2	Region 3
98633	FSIS11920920	USA	North America	PA	2019	SAMN11655350; SRS4768026		animal-cattle-dairy cow	Cluster 1	Region 3
104805	FSIS11917500	USA	North America	PA	2019	SAMN11024148; SRS4412974		animal-cattle-dairy cow	Cluster 1	Region 3
120453	FSIS11923028	USA	North America	PA	2019	SAMN12345935; SRS5144439	GCA_007727085.1	animal-cattle-dairy cow	Cluster 1	Region 3
121743	FSIS11925717	USA	North America	PA	2019	SAMN13118541; SRS5575946	GCA_009404965.1	animal-cattle-dairy cow	Singleton	Region 3
123230	FSIS12029423	USA	North America	PA	2020	SAMN14844659; SRS6605176	GCA_013128995.1	animal-cattle-dairy cow	Cluster 1	Region 3
124221	FSIS12031829	USA	North America	PA	2020	SAMN15594286; SRS7054316	GCA_013482765.1	animal-cattle-dairy cow	Cluster 1	Region 3
125020	FSIS12033978	USA	North America	PA	2020	SAMN16381061; SRS7483611	GCA_015090055.1	animal-cattle-dairy cow	Cluster 1	Region 3
126184	FSIS12036737	USA	North America	PA	2020	SAMN17298174; SRS8018066	GCA_016627225.1	Animal-Cattle-Dairy Cow (cecal)	Singleton	Region 3
127517	FSIS12137809	USA	North America	PA	2021	SAMN18052916; SRS8324598	GCA_017110885.1	Animal-Cattle-Dairy Cow (cecal)	Cluster 2	Region 3
127241	FSIS12107971	USA	North America	PA	2021	SAMN24467881; SRS11417680	GCA_021308355.1	Animal-Cattle-Dairy Cow (cecal)	Cluster 5	Region 3
129659	FSIS12208884	USA	North America	PA	2022	SAMN25706344; SRS11900608	GCA_022045405.1	Animal-Cattle-Dairy Cow (cecal)	Cluster 1	Region 3
130675	FSIS12211176	USA	North America	PA	2022	SAMN27988119; SRS12794620	GCA_023209375.1	Animal-Cattle-Dairy Cow (cecal)	Singleton	Region 3
133083	FSIS12319970	USA	North America	PA	2023	SAMN33456531; SRS16900834	GCA_028878795.1	Animal-Cattle-Dairy Cow (cecal)	Cluster 3	Region 3
61998	FSIS1607425	USA	North America	PA	2016	SAMN05720130; SAMN05720130; SRS1672638		Animal-Cattle-Heifer	Cluster 1	Region 3
98868	FSIS11812607	USA	North America	PA	2018	SAMN09784458; SRS3640280		animal-cattle-heifer	Cluster 1	Region 3
105297	FSIS11815868	USA	North America	PA	2018	SAMN10489484; SRS4085887		animal-cattle-heifer	Cluster 1	Region 3
98399	FSIS11921472	USA	North America	PA	2019	SAMN12040925; SRS4960401		animal-cattle-heifer	Cluster 1	Region 3
101414	FSIS1703046	USA	North America	PA	2017	SAMN07427327; SRS2396227		animal-cattle-steer	Cluster 1	Region 3
105440	FSIS11814623	USA	North America	PA	2018	SAMN10292930; SRS3981213		animal-cattle-steer	Cluster 1	Region 3
121111	FSIS11924459	USA	North America	PA	2019	SAMN12901185; SRS5470338	GCA_008886685.1	animal-cattle-steer	Cluster 1	Region 3
121252	FSIS11924780	USA	North America	PA	2019	SAMN12822856; SRS5424204	GCA_008717115.1	animal-cattle-steer	Singleton	Region 3
128050	FSIS12139386	USA	North America	PA	2021	SAMN18929884; SRS8812715	GCA_018221865.1	Animal-Sheep-Lamb (cecal)	Cluster 1	Region 3
61931	FSIS1702193	USA	North America	PA	2017	SAMN07304784; SAMN07304784; SRS2330404		raw intact chicken	Cluster 1	Region 3
127300	FSIS12137183	USA	North America	RI	2020	SAMN17578553; SRS8134135	GCA_017203755.1	Animal-Calf-Non Formula-fed Veal (cecal)	Cluster 1	Region 1
105060	FSIS11816026	USA	North America	RI	2018	SAMN10489911; SRS4088122		animal-cattle-dairy cow	Singleton	Region 1
100569	FSIS11919537	USA	North America	RI	2019	SAMN11348013; SRS4590759		animal-cattle-dairy cow	Cluster 2	Region 1
132981	FSIS12319612	USA	North America	SC	2023	SAMN33244151; SRS16729653	GCA_028591485.1	Animal-Cattle-Dairy Cow (cecal)	Cluster 1	Region 4
98812	FSIS11813171	USA	North America	SD	2018	SAMN09880395; SRS3702146		animal-cattle-beef cow	Cluster 1	Region 8
99801	FSIS1606230	USA	North America	SD	2016	SAMN04625675; SRS1382881		animal-cattle-dairy cow	Cluster 1	Region 8
100088	FSIS1605605	USA	North America	SD	2016	SAMN04452150; SRS1272389		animal-cattle-dairy cow	Cluster 1	Region 8
98873	FSIS11812609	USA	North America	SD	2018	SAMN09784460; SRS3640070		animal-cattle-dairy cow	Cluster 2	Region 8
129267	FSIS12142832	USA	North America	SD	2021	SAMN21609843; SRS10307406	GCA_020153045.1	Animal-Cattle-Dairy Cow (cecal)	Cluster 2	Region 8
129738	FSIS12209084	USA	North America	SD	2022	SAMN25944317; SRS11999415	GCA_022334005.1	Animal-Cattle-Dairy Cow (cecal)	Cluster 1	Region 8
130159	FSIS12210005	USA	North America	SD	2022	SAMN26752642; SRS12267771	GCA_022613335.1	Animal-Cattle-Dairy Cow (cecal)	Cluster 1	Region 8
101160	FSIS11704991	USA	North America	SD	2017	SAMN08167542; SRS2755096		animal-cattle-steer	Cluster 1	Region 8
120607	FSIS11923424	USA	North America	SD	2019	SAMN12782206; SRS5403769	GCA_008621485.1	animal-cattle-steer	Cluster 1	Region 8
126527	FSIS12106150	USA	North America	SD	2021	SAMN22426837; SRS10654975	GCA_020556785.1	Animal-Cattle-Steer (cecal)	Cluster 1	Region 8
104259	FSIS1606711	USA	North America	TN	2015	SAMN05189920; SRS1474975		animal-cattle-dairy cow	Cluster 1	Region 4
103839	FSIS1703430	USA	North America	TN	2017	SAMN07490413; SRS2423373		animal-cattle-dairy cow	Cluster 1	Region 4
103912	FSIS1702732	USA	North America	TN	2017	SAMN07346988; SRS2350152		animal-cattle-dairy cow	Cluster 2	Region 4
126755	FSIS12106691	USA	North America	TN	2021	SAMN22933472; SRS10948366	GCA_020780835.1	Animal-Cattle-Dairy Cow (cecal)	Cluster 1	Region 4
132988	FSIS12319619	USA	North America	TN	2023	SAMN33244368; SRS16729735	GCA_028590885.1	Animal-Cattle-Dairy Cow (cecal)	Cluster 2	Region 4
130585	FSIS12210976	USA	North America	TN	2022	SAMN28054880; SRS12866834	GCA_023226805.1	chicken - young chicken carcass rinse (post-chill)	Cluster 1	Region 4
134810	FSIS22027150	USA	North America	TN	2020	SAMN14169384; SRS6204692	GCA_011686675.1	chicken carcass	Cluster 1	Region 4
123908	FSIS12031146	USA	North America	TN	2020	SAMN15400942; SRS6921706	GCA_013621065.1	raw intact chicken	Cluster 1	Region 4
101946	FSIS1607376	USA	North America	TX	2016	SAMN05720120; SRS1672657		animal-cattle-beef cow	Cluster 1	Region 6
120911	FSIS11924081	USA	North America	TX	2019	SAMN12725524; SRS5371139	GCA_008511955.1	animal-cattle-beef cow	Cluster 1	Region 6
102075	FSIS1501328	USA	North America	TX	2015	SAMN04091190; SRS1071595		animal-cattle-dairy cow	Cluster 1	Region 6
104255	FSIS1606707	USA	North America	TX	2015	SAMN05189916; SRS1474972		animal-cattle-dairy cow	Cluster 1	Region 6
99678	FSIS1606225	USA	North America	TX	2016	SAMN04625670; SRS1382933		animal-cattle-dairy cow	Cluster 1	Region 6
99790	FSIS1606249	USA	North America	TX	2016	SAMN04625694; SRS1382896		animal-cattle-dairy cow	Cluster 1	Region 6
104201	FSIS1607844	USA	North America	TX	2016	SAMN05900941; SRS1742323		animal-cattle-dairy cow	Cluster 1	Region 6
99523	FSIS1606900	USA	North America	TX	2016	SAMN05366800; SRS1548453		animal-cattle-dairy cow	Cluster 2	Region 6
99834	FSIS1605992	USA	North America	TX	2016	SAMN04543694; SRS1332686		animal-cattle-dairy cow	Cluster 2	Region 6
101063	FSIS1609020	USA	North America	TX	2016	SAMN06133112; SRS1967166		animal-cattle-dairy cow	Cluster 2	Region 6
101836	FSIS1609479	USA	North America	TX	2016	SAMN06198617; SRS1891592		animal-cattle-dairy cow	Cluster 2	Region 6
101868	FSIS1609013	USA	North America	TX	2016	SAMN06111791; SRS1839891		animal-cattle-dairy cow	Cluster 2	Region 6
100212	FSIS1701659	USA	North America	TX	2017	SAMN07168570; SRS2228819		animal-cattle-dairy cow	Cluster 1	Region 6
100869	FSIS11706434	USA	North America	TX	2017	SAMN08447489; SRS2902808		animal-cattle-dairy cow	Cluster 2	Region 6
100933	FSIS11704358	USA	North America	TX	2017	SAMN08000862; SRS2672097		animal-cattle-dairy cow	Cluster 2	Region 6
103660	FSIS11705205	USA	North America	TX	2017	SAMN08167573; SRS2756032		animal-cattle-dairy cow	Cluster 2	Region 6
103400	FSIS11807511	USA	North America	TX	2018	SAMN08558078; SRS2974367		animal-cattle-dairy cow	Cluster 1	Region 6
100744	FSIS11807465	USA	North America	TX	2018	SAMN08554039; SRS2971559		animal-cattle-dairy cow	Cluster 2	Region 6
100769	FSIS11808207	USA	North America	TX	2018	SAMN08719172; SRS3051663		animal-cattle-dairy cow	Cluster 2	Region 6
103355	FSIS11807679	USA	North America	TX	2018	SAMN08624198; SRS3008823		animal-cattle-dairy cow	Cluster 2	Region 6
102093	FSIS11919755	USA	North America	TX	2019	SAMN11456391; SRS4644109		animal-cattle-dairy cow	Cluster 1	Region 6
101585	FSIS11920034	USA	North America	TX	2019	SAMN11491656; SRS4669036		animal-cattle-dairy cow	Singleton	Region 6
124326	FSIS12032134	USA	North America	TX	2020	SAMN15728640; SRS7144497	GCA_014067875.1	animal-cattle-dairy cow	Cluster 1	Region 6
124791	FSIS12033392	USA	North America	TX	2020	SAMN16229194; SRS7399317	GCA_014660375.1	animal-cattle-dairy cow	Cluster 1	Region 6
124340	FSIS12032148	USA	North America	TX	2020	SAMN15728651; SRS7144520	GCA_014067535.1	animal-cattle-dairy cow	Cluster 2	Region 6
124792	FSIS12033393	USA	North America	TX	2020	SAMN16229193; SRS7399313	GCA_014660315.1	animal-cattle-dairy cow	Cluster 2	Region 6
128305	FSIS12140158	USA	North America	TX	2021	SAMN19642247; SRS9166359	GCA_018835935.1	Animal-Cattle-Dairy Cow (cecal)	Cluster 1	Region 6
129499	FSIS12208422	USA	North America	TX	2021	SAMN25228539; SRS11754359	GCA_021577915.1	Animal-Cattle-Dairy Cow (cecal)	Cluster 1	Region 6
127114	FSIS12107700	USA	North America	TX	2021	SAMN24169579; SRS11338363	GCA_021225115.1	Animal-Cattle-Dairy Cow (cecal)	Cluster 2	Region 6
130881	FSIS12211837	USA	North America	TX	2022	SAMN28794926; SRS13253442	GCA_023620415.1	Animal-Cattle-Dairy Cow (cecal)	Cluster 3	Region 6
99541	FSIS1606737	USA	North America	TX	2016	SAMN05301245; SRS1529733		animal-cattle-heifer	Cluster 1	Region 6
99698	FSIS1606545	USA	North America	TX	2016	SAMN05013891; SRS1446060		animal-cattle-heifer	Cluster 1	Region 6
100143	FSIS1700120	USA	North America	TX	2017	SAMN06645950; SRS2105817		animal-cattle-heifer	Cluster 1	Region 6
102932	FSIS11704731	USA	North America	TX	2017	SAMN08141392; SRS2741605		animal-cattle-heifer	Cluster 1	Region 6
100911	FSIS11807977	USA	North America	TX	2018	SAMN08629996; SRS3012945		animal-cattle-heifer	Cluster 1	Region 6
103433	FSIS11807339	USA	North America	TX	2018	SAMN08554028; SRS2971549		animal-cattle-heifer	Cluster 1	Region 6
100306	FSIS11920468	USA	North America	TX	2019	SAMN11569731; SRS4718068		animal-cattle-heifer	Cluster 1	Region 6
122274	FSIS11926930	USA	North America	TX	2019	SAMN14739433; SRS6541837	GCA_012923985.1	animal-cattle-heifer	Cluster 1	Region 6
104484	FSIS11918779	USA	North America	TX	2019	SAMN11116003; SRS4483932		animal-cattle-heifer	Cluster 2	Region 6
125418	FSIS12034979	USA	North America	TX	2020	SAMN16826795; SRS7734268	GCA_015593065.1	animal-cattle-heifer	Cluster 1	Region 6
129022	FSIS12142278	USA	North America	TX	2021	SAMN22369371; SRS10620293	GCA_020533545.1	Animal-Cattle-Heifer (cecal)	Cluster 1	Region 6
130165	FSIS12210011	USA	North America	TX	2022	SAMN26798260; SRS12275399	GCA_022650965.1	Animal-Cattle-Heifer (cecal)	Cluster 1	Region 6
102033	FSIS1503167	USA	North America	TX	2015	SAMN04388434; SRS1240192		animal-cattle-steer	Cluster 1	Region 6
104354	FSIS1504632	USA	North America	TX	2015	SAMN04195062; SRS1121873		animal-cattle-steer	Cluster 1	Region 6
99578	FSIS1606736	USA	North America	TX	2016	SAMN05245200; SRS1503928		animal-cattle-steer	Cluster 1	Region 6
101848	FSIS1609295	USA	North America	TX	2016	SAMN06198602; SRS1891649		animal-cattle-steer	Cluster 1	Region 6
99944	FSIS1605879	USA	North America	TX	2016	SAMN04528887; SRS1320187		animal-cattle-steer	Singleton	Region 6
100238	FSIS1701505	USA	North America	TX	2017	SAMN07151557; SRS2213863		animal-cattle-steer	Cluster 1	Region 6
100626	FSIS1700643	USA	North America	TX	2017	SAMN06756805; SRS2124769		animal-cattle-steer	Cluster 1	Region 6
101064	FSIS1710491	USA	North America	TX	2017	SAMN06459311; SRS2006331		animal-cattle-steer	Cluster 1	Region 6
103176	FSIS1701493	USA	North America	TX	2017	SAMN07140304; SRS2208343		animal-cattle-steer	Cluster 1	Region 6
103582	FSIS11706585	USA	North America	TX	2017	SAMN08380165; SRS2855813		animal-cattle-steer	Cluster 1	Region 6
103637	FSIS11705411	USA	North America	TX	2017	SAMN08224406; SRS2780987		animal-cattle-steer	Cluster 2	Region 6
99149	FSIS11811279	USA	North America	TX	2018	SAMN09521799; SRS3490684		animal-cattle-steer	Cluster 1	Region 6
100961	FSIS11808621	USA	North America	TX	2018	SAMN08899147; SRS3150559		animal-cattle-steer	Cluster 1	Region 6
105215	FSIS11814423	USA	North America	TX	2018	SAMN10177692; SRS3878596		animal-cattle-steer	Cluster 1	Region 6
100154	FSIS11920702	USA	North America	TX	2019	SAMN11571922; SRS4719901		animal-cattle-steer	Cluster 1	Region 6
100182	FSIS11920652	USA	North America	TX	2019	SAMN11571876; SRS4719853		animal-cattle-steer	Cluster 1	Region 6
121994	FSIS11926395	USA	North America	TX	2019	SAMN13447739; SRS5753649	GCA_010348425.1	animal-cattle-steer	Cluster 2	Region 6
126199	FSIS12036752	USA	North America	TX	2020	SAMN17298188; SRS8018073	GCA_016626915.1	Animal-Cattle-Steer (cecal)	Cluster 1	Region 6
127221	FSIS12107951	USA	North America	TX	2021	SAMN24467872; SRS11417664	GCA_021308125.1	Animal-Cattle-Steer (cecal)	Cluster 1	Region 6
129995	FSIS12209631	USA	North America	TX	2022	SAMN26429586; SRS12178435	GCA_022478475.1	Animal-Cattle-Steer (cecal)	Cluster 1	Region 6
105020	FSIS11816663	USA	North America	TX	2018	SAMN10638691; SRS4182674		animal-chicken-young chicken	Cluster 4	Region 6
129567	FSIS12208559	USA	North America	TX	2021	SAMN25159825; SRS11733282	GCA_021550835.1	Animal-Chicken-Young Chicken (cecal)	Cluster 1	Region 6
142393	FSIS32207927	USA	North America	TX	2022	SAMN31239222; SRS15369656	GCA_025649815.1	chicken - young chicken carcass rinse (post-chill)	Cluster 1	Region 6
95249	FSIS21822913	USA	North America	TX	2018	SAMN10517218; SRS4100440		chicken carcass	Cluster 4	Region 6
121023	FSIS11924287	USA	North America	TX	2019	SAMN12695166; SRS5347587	GCA_008319825.1	chicken carcass	Cluster 1	Region 6
129862	FSIS12209322	USA	North America	TX	2022	SAMN26084129; SRS12045106	GCA_022357955.1	chicken carcass	Cluster 1	Region 6
93841	FSIS1703019	USA	North America	TX	2017	SAMN07501582; SRS2428314		raw intact chicken	Cluster 1	Region 6
92628	FSIS31800038	USA	North America	TX	2017	SAMN08355022; SRS2828134		raw intact chicken	Cluster 4	Region 6
140591	FSIS31902228	USA	North America	TX	2019	SAMN12163331; SRS5043814	GCA_007449385.1	raw intact chicken	Cluster 1	Region 6
137177	FSIS22131616	USA	North America	TX	2021	SAMN19587596; SRS9143926	GCA_018731545.1	raw intact chicken	Cluster 1	Region 6
142387	FSIS32207921	USA	North America	TX	2022	SAMN31238927; SRS15369330	GCA_025644195.1	raw intact chicken	Cluster 1	Region 6
133193	FSIS12320205	USA	North America	TX	2023	SAMN33578598; SRS16943135	GCA_029013565.1	raw intact chicken	Cluster 1	Region 6
102045	FSIS1501818	USA	North America	UT	2015	SAMN04320870; SRS1192352		animal-cattle-beef cow	Cluster 1	Region 8
104355	FSIS1504641	USA	North America	UT	2015	SAMN04195070; SRS1121871		animal-cattle-dairy cow	Cluster 2	Region 8
99540	FSIS1606857	USA	North America	UT	2016	SAMN05366788; SRS1548452		animal-cattle-dairy cow	Cluster 1	Region 8
99686	FSIS1606592	USA	North America	UT	2016	SAMN05049809; SRS1446718		animal-cattle-dairy cow	Cluster 1	Region 8
99926	FSIS1606004	USA	North America	UT	2016	SAMN04543709; SRS1332285		animal-cattle-dairy cow	Cluster 1	Region 8
99799	FSIS1606368	USA	North America	UT	2016	SAMN04958219; SRS1424296		animal-cattle-dairy cow	Cluster 2	Region 8
100382	FSIS1608170	USA	North America	UT	2016	SAMN06005763; SRS1790434		animal-cattle-dairy cow	Cluster 2	Region 8
102561	FSIS11809850	USA	North America	UT	2018	SAMN09233732; SRS3324652		animal-cattle-dairy cow	Cluster 2	Region 8
104587	FSIS11917984	USA	North America	UT	2019	SAMN11116040; SRS4483807		animal-cattle-dairy cow	Cluster 1	Region 8
127711	FSIS12138332	USA	North America	UT	2021	SAMN18511329; SRS8589354	GCA_017605805.1	Animal-Cattle-Dairy Cow (cecal)	Cluster 2	Region 8
128005	FSIS12139232	USA	North America	UT	2021	SAMN18810964; SRS8740268	GCA_018109985.1	Animal-Cattle-Dairy Cow (cecal)	Cluster 2	Region 8
101299	FSIS1609153	USA	North America	UT	2016	SAMN06165728; SRS1871265		animal-cattle-heifer	Cluster 1	Region 8
101961	FSIS1607270	USA	North America	UT	2016	SAMN05578345; SRS1620941		animal-cattle-heifer	Cluster 1	Region 8
121600	FSIS11925444	USA	North America	UT	2019	SAMN13059094; SRS5543908	GCA_009234985.1	animal-cattle-heifer	Cluster 1	Region 8
98756	FSIS11813360	USA	North America	UT	2018	SAMN09977256; SRS3741937		animal-cattle-steer	Cluster 1	Region 8
105216	FSIS11814422	USA	North America	UT	2018	SAMN10177691; SRS3878593		animal-cattle-steer	Cluster 2	Region 8
101703	FSIS11920189	USA	North America	UT	2019	SAMN11491692; SRS4669760		animal-cattle-steer	Cluster 1	Region 8
120593	FSIS11923410	USA	North America	UT	2019	SAMN12475954; SRS5205301	GCA_007891925.1	animal-cattle-steer	Cluster 2	Region 8
122229	FSIS11926884	USA	North America	UT	2019	SAMN14570255; SRS6459775	GCA_012285845.1	animal-cattle-steer	Cluster 2	Region 8
98567	FSIS11920907	USA	North America	UT	2019	SAMN11785593; SRS4794092		Animal-Turkey-Young Turkey	Cluster 1	Region 8
95067	FSIS11816095	USA	North America	VA	2018	SAMN10661795; SRS4197439		chicken carcass	Cluster 1	Region 3
135335	FSIS22028302	USA	North America	VA	2020	SAMN15226670; SRS6833811	GCA_013718525.1	chicken carcass	Singleton	Region 3
91801	FSIS11811052	USA	North America	VA	2018	SAMN09521722; SRS3490655		raw intact chicken	Cluster 1	Region 3
100494	FSIS11704036	USA	North America	VT	2017	SAMN07775104; SRS2583702		animal-cattle-dairy cow	Cluster 1	Region 1
99401	FSIS1607218	USA	North America	WA	2016	SAMN05558626; SRS1609262		animal-cattle-beef cow	Cluster 1	Region 10
101865	FSIS1609011	USA	North America	WA	2016	SAMN06111789; SRS1839879		animal-cattle-beef cow	Cluster 1	Region 10
100070	FSIS1605631	USA	North America	WA	2016	SAMN04461494; SRS1277985		animal-cattle-beef cow	Cluster 2	Region 10
121106	FSIS11924454	USA	North America	WA	2019	SAMN12901180; SRS5470336	GCA_008898235.1	animal-cattle-beef cow	Cluster 1	Region 10
124798	FSIS12033399	USA	North America	WA	2020	SAMN16229161; SRS7399233	GCA_014660595.1	animal-cattle-beef cow	Cluster 2	Region 10
99777	FSIS1606234	USA	North America	WA	2016	SAMN04625679; SRS1382935		animal-cattle-dairy cow	Cluster 1	Region 10
99895	FSIS1605949	USA	North America	WA	2016	SAMN04543688; SRS1332704		animal-cattle-dairy cow	Cluster 1	Region 10
101068	FSIS1609125	USA	North America	WA	2016	SAMN06133121; SRS1967163		animal-cattle-dairy cow	Cluster 1	Region 10
101269	FSIS1608617	USA	North America	WA	2016	SAMN06050801; SRS1815765		animal-cattle-dairy cow	Cluster 1	Region 10
99585	FSIS1606735	USA	North America	WA	2016	SAMN05245199; SRS1503924		animal-cattle-dairy cow	Cluster 2	Region 10
99654	FSIS1606474	USA	North America	WA	2016	SAMN05190032; SRS1475023		animal-cattle-dairy cow	Cluster 2	Region 10
101866	FSIS1609012	USA	North America	WA	2016	SAMN06111790; SRS1839895		animal-cattle-dairy cow	Cluster 2	Region 10
104114	FSIS1710502	USA	North America	WA	2017	SAMN06459258; SRS2006346		animal-cattle-dairy cow	Cluster 1	Region 10
103524	FSIS11706937	USA	North America	WA	2017	SAMN08447585; SRS2902821		animal-cattle-dairy cow	Cluster 2	Region 10
103715	FSIS11705615	USA	North America	WA	2017	SAMN08051512; SRS2707214		animal-cattle-dairy cow	Singleton	Region 10
99095	FSIS11811550	USA	North America	WA	2018	SAMN09655729; SRS3546500		animal-cattle-dairy cow	Singleton	Region 10
102131	FSIS11919116	USA	North America	WA	2019	SAMN11318620; SRS4572274		animal-cattle-dairy cow	Cluster 1	Region 10
125077	FSIS12034185	USA	North America	WA	2020	SAMN16381118; SRS7483787	GCA_015088075.1	animal-cattle-dairy cow	Cluster 1	Region 10
133558	FSIS12321188	USA	North America	WA	2023	SAMN34192111; SRS17320279	GCA_029758915.1	Animal-Cattle-Dairy Cow (cecal)	Cluster 1	Region 10
102010	FSIS1606447	USA	North America	WA	2015	SAMN04942579; SRS1421908		animal-cattle-heifer	Cluster 1	Region 10
99445	FSIS1607138	USA	North America	WA	2016	SAMN05505592; SRS1598363		animal-cattle-heifer	Cluster 1	Region 10
100809	FSIS1711079	USA	North America	WA	2017	SAMN06620001; SRS2105735		animal-cattle-heifer	Cluster 2	Region 10
127956	FSIS12139094	USA	North America	WA	2021	SAMN18810911; SRS8740144	GCA_018110505.1	Animal-Cattle-Heifer (cecal)	Cluster 1	Region 10
128554	FSIS12140909	USA	North America	WA	2021	SAMN20446319; SRS9613605	GCA_019387735.1	Animal-Cattle-Heifer (cecal)	Cluster 6	Region 10
130441	FSIS12210615	USA	North America	WA	2022	SAMN27406586; SRS12539442	GCA_022882275.1	Animal-Cattle-Heifer (cecal)	Cluster 2	Region 10
99713	FSIS1606558	USA	North America	WA	2016	SAMN05013904; SRS1446044		animal-cattle-steer	Cluster 1	Region 10
99818	FSIS1606247	USA	North America	WA	2016	SAMN04625692; SRS1382921		animal-cattle-steer	Cluster 6	Region 10
100167	FSIS11920642	USA	North America	WA	2019	SAMN11571866; SRS4719873		animal-cattle-steer	Cluster 1	Region 10
100275	FSIS11920471	USA	North America	WA	2019	SAMN11569734; SRS4718215		animal-cattle-steer	Cluster 1	Region 10
121107	FSIS11924455	USA	North America	WA	2019	SAMN12901181; SRS5470348	GCA_008856275.1	animal-cattle-steer	Cluster 1	Region 10
121156	FSIS11924576	USA	North America	WA	2019	SAMN12901197; SRS5470339	GCA_008857335.1	animal-cattle-steer	Cluster 2	Region 10
100309	FSIS11917942	USA	North America	WA	2019	SAMN11546018; SRS4708290		animal-cattle-steer	Cluster 6	Region 10
126975	FSIS12107240	USA	North America	WA	2021	SAMN24009892; SRS11300998	GCA_021181265.1	Animal-Cattle-Steer (cecal)	Cluster 1	Region 10
128898	FSIS12141891	USA	North America	WA	2021	SAMN20884561; SRS9848760	GCA_019739155.1	Animal-Cattle-Steer (cecal)	Cluster 1	Region 10
126421	FSIS12105932	USA	North America	WA	2021	SAMN22369412; SRS10620951	GCA_020535005.2	Animal-Cattle-Steer (cecal)	Cluster 2	Region 10
132348	FSIS12217763	USA	North America	WA	2022	SAMN32075217; SRS15981614	GCA_026699465.1	Animal-Cattle-Steer (cecal)	Cluster 2	Region 10
124953	FSIS12033731	USA	North America	WA	2020	SAMN16283244; SRS7442385	GCA_014783215.1	raw intact chicken	Cluster 1	Region 10
130303	FSIS12210259	USA	North America	WI	2022	SAMN26976929; SRS12386422	GCA_022954035.1	Animal-Calf-Formula-fed Veal (cecal)	Cluster 3	Region 5
103145	FSIS11704205	USA	North America	WI	2017	SAMN07775121; SRS2583703		animal-cattle-beef cow	Cluster 1	Region 5
122757	FSIS12028223	USA	North America	WI	2020	SAMN14400320; SRS6337086	GCA_011715535.1	animal-cattle-beef cow	Cluster 1	Region 5
99755	FSIS1606613	USA	North America	WI	2016	SAMN05049830; SRS1446688		animal-cattle-dairy cow	Cluster 1	Region 5
100702	FSIS1609266	USA	North America	WI	2016	SAMN06179688; SRS1878069		animal-cattle-dairy cow	Cluster 1	Region 5
104165	FSIS1608473	USA	North America	WI	2016	SAMN06048882; SRS1814228		animal-cattle-dairy cow	Cluster 1	Region 5
104197	FSIS1608308	USA	North America	WI	2016	SAMN06046062; SRS1812538		animal-cattle-dairy cow	Cluster 1	Region 5
99574	FSIS1606798	USA	North America	WI	2016	SAMN05245214; SRS1503965		animal-cattle-dairy cow	Cluster 2	Region 5
99751	FSIS1606306	USA	North America	WI	2016	SAMN04869743; SRS1402327		animal-cattle-dairy cow	Cluster 2	Region 5
100134	FSIS1700150	USA	North America	WI	2017	SAMN06660826; SRS2108652		animal-cattle-dairy cow	Cluster 1	Region 5
101828	FSIS1710289	USA	North America	WI	2017	SAMN06328526; SRS1974692		animal-cattle-dairy cow	Cluster 1	Region 5
103847	FSIS1703265	USA	North America	WI	2017	SAMN07490403; SRS2423358		animal-cattle-dairy cow	Cluster 1	Region 5
100922	FSIS11706920	USA	North America	WI	2017	SAMN08447570; SRS2902834		animal-cattle-dairy cow	Cluster 2	Region 5
100925	FSIS11704728	USA	North America	WI	2017	SAMN08141389; SRS2741521		animal-cattle-dairy cow	Cluster 2	Region 5
104079	FSIS1700645	USA	North America	WI	2017	SAMN06756807; SRS2124767		animal-cattle-dairy cow	Cluster 2	Region 5
104099	FSIS1711074	USA	North America	WI	2017	SAMN06619996; SRS2105725		animal-cattle-dairy cow	Cluster 2	Region 5
104867	FSIS11917189	USA	North America	WI	2018	SAMN10968450; SRS4380536		animal-cattle-dairy cow	Cluster 1	Region 5
104932	FSIS11816877	USA	North America	WI	2018	SAMN10854950; SRS4314394		animal-cattle-dairy cow	Cluster 1	Region 5
104990	FSIS11816323	USA	North America	WI	2018	SAMN10661825; SRS4197608		animal-cattle-dairy cow	Cluster 1	Region 5
99369	FSIS11810140	USA	North America	WI	2018	SAMN09372555; SRS3383396		animal-cattle-dairy cow	Cluster 2	Region 5
105221	FSIS11814013	USA	North America	WI	2018	SAMN10129869; SRS3822044		animal-cattle-dairy cow	Cluster 2	Region 5
98976	FSIS11811547	USA	North America	WI	2018	SAMN09741876; SRS3611828		animal-cattle-dairy cow	Singleton	Region 5
101718	FSIS11920234	USA	North America	WI	2019	SAMN11491749; SRS4668930		animal-cattle-dairy cow	Cluster 1	Region 5
102107	FSIS11918621	USA	North America	WI	2019	SAMN11439324; SRS4634542		animal-cattle-dairy cow	Cluster 1	Region 5
100429	FSIS11920209	USA	North America	WI	2019	SAMN11491712; SRS4668882		animal-cattle-dairy cow	Cluster 2	Region 5
121272	FSIS11924804	USA	North America	WI	2019	SAMN12868799; SRS5450078	GCA_008774295.1	animal-cattle-dairy cow	Singleton	Region 5
123294	FSIS12029556	USA	North America	WI	2020	SAMN14570268; SRS6459787	GCA_012285445.1	animal-cattle-dairy cow	Cluster 1	Region 5
123499	FSIS12030068	USA	North America	WI	2020	SAMN15187389; SRS6809143	GCA_013741685.1	animal-cattle-dairy cow	Cluster 2	Region 5
127863	FSIS12138832	USA	North America	WI	2021	SAMN18733868; SRS8695800	GCA_017932895.1	Animal-Cattle-Dairy Cow (cecal)	Cluster 1	Region 5
128616	FSIS12141091	USA	North America	WI	2021	SAMN20446325; SRS9613619	GCA_019387155.1	Animal-Cattle-Dairy Cow (cecal)	Cluster 2	Region 5
127858	FSIS12138827	USA	North America	WI	2021	SAMN18733863; SRS8695799	GCA_017933655.1	Animal-Cattle-Dairy Cow (cecal)	Cluster 3	Region 5
129657	FSIS12208882	USA	North America	WI	2022	SAMN25706343; SRS11900609	GCA_022045045.1	Animal-Cattle-Dairy Cow (cecal)	Cluster 2	Region 5
132218	FSIS12217243	USA	North America	WI	2022	SAMN31855404; SRS15855445	GCA_026373435.1	Animal-Cattle-Dairy Cow (cecal)	Cluster 2	Region 5
104364	FSIS1502083	USA	North America	WI	2015	SAMN04027128; SRS1054414		animal-cattle-heifer	Cluster 2	Region 5
103653	FSIS11705796	USA	North America	WI	2017	SAMN08272772; SRS2796277		animal-cattle-heifer	Cluster 1	Region 5
104104	FSIS1700116	USA	North America	WI	2017	SAMN06645947; SRS2105820		animal-cattle-heifer	Cluster 1	Region 5
120975	FSIS11924237	USA	North America	WI	2019	SAMN12850910; SRS5439211	GCA_008782945.1	animal-cattle-heifer	Cluster 2	Region 5
125182	FSIS12034511	USA	North America	WI	2020	SAMN16450815; SRS7537010	GCA_014986085.1	animal-cattle-heifer	Cluster 2	Region 5
102814	FSIS11706225	USA	North America	WI	2017	SAMN08500523; SRS2932375		animal-cattle-steer	Cluster 1	Region 5
103684	FSIS11705397	USA	North America	WI	2017	SAMN08141425; SRS2741607		animal-cattle-steer	Cluster 1	Region 5
98908	FSIS11812577	USA	North America	WI	2018	SAMN09769718; SRS3631967		animal-cattle-steer	Cluster 1	Region 5
104817	FSIS11917017	USA	North America	WI	2018	SAMN10988590; SRS4392543		animal-cattle-steer	Cluster 1	Region 5
120962	FSIS11924224	USA	North America	WI	2019	SAMN12858625; SRS5444459	GCA_008780995.1	animal-cattle-steer	Cluster 1	Region 5
121333	FSIS11924954	USA	North America	WI	2019	SAMN12898098; SRS5468101	GCA_008837345.1	animal-cattle-steer	Cluster 1	Region 5
120200	FSIS11922389	USA	North America	WI	2019	SAMN12221240; SRS5067184	GCA_007457375.1	animal-cattle-steer	Cluster 2	Region 5
129690	FSIS12209034	USA	North America	WI	2022	SAMN25866459; SRS11966220	GCA_022218985.1	Animal-Cattle-Steer (cecal)	Cluster 2	Region 5
121920	FSIS11926058	USA	North America	WI	2019	SAMN13265741; SRS5640400	GCA_010302065.1	raw intact chicken	Cluster 1	Region 5
